# Supplementary material for: Bridging of host-microbiota tryptophan partitioning by the serotonin pathway in fungal pneumonia
Source: Nat Commun. 2023 Sep 16;14:5753. doi: 10.1038/s41467-023-41536-8 (PMC10505232; doi:10.1038/s41467-023-41536-8)
Supplement: Supplementary file 4 — Supplementary Data 1 [file 41467_2023_41536_MOESM4_ESM.xlsx]

## Sheet: Foglio1
EC	Phylum	SV
1.2.1.3	p__Proteobacteria	29a3d9c5437c79629619d886a87ae0ce_g__uncultured
1.2.1.3	p__Actinobacteriota	2fa3c50767065eac2949b0af94374d7a_g__Cutibacterium
1.2.1.3	p__Firmicutes	3a8a7409bdc33da14a01ec3e3313b9a7_g__Staphylococcus
1.2.1.3	p__Proteobacteria	60d3375c0b149c1528940c24b84c9dcb_f__Comamonadaceae
1.2.1.3	p__Firmicutes	6cc16ef275a6d639b3057a58c71b74b8_g__Staphylococcus
1.2.1.3	p__Proteobacteria	b321c584aeefda339f5ed7272ec04359_g__uncultured
1.2.1.3	p__Bacteroidota	c1f9a26fa435f8fd861d10b79e2c1ec5_g__Muribaculaceae; s__uncultured_bacterium
1.2.1.3	p__Firmicutes	cb1ee40fd52c15336ad44f4f30dd5b4e_g__Blautia; s__Lachnospiraceae_bacterium
1.2.1.3	p__Actinobacteriota	f4502f719493250be48bf189aa9f5ed1_g__Cutibacterium
1.2.1.3	p__Bacteroidota	1a840f62a4db60db870a63fe36fb4a98_g__Muribaculaceae; s__uncultured_bacterium
1.2.1.3	p__Proteobacteria	8dacc92b0632cbaadcb94a57cc68f456_g__Pseudomonas
1.2.1.3	p__Firmicutes	ae589277d6321e52462ece65b5ba3338_f__Lachnospiraceae
1.2.1.3	p__Bacteroidota	0e3498f339900f9eccd4f272264b403b_g__Muribaculaceae; s__uncultured_bacterium
1.2.1.3	p__Firmicutes	02fa23679a7beb538ebcdbea5d17ecb1_g__Lachnospiraceae_NK4A136_group; s__uncultured_bacterium
1.2.1.3	p__Firmicutes	09382334d0df7dce9d17f48fc1b346b8_g__Lachnospiraceae_NK4A136_group
1.2.1.3	p__Proteobacteria	0b24da8e753303d556f9e2dfb50a3828_g__Sphingomonas; s__Sphingomonas_echinoides
1.2.1.3	p__Firmicutes	0b7291eb7679c5e86bd067e49b42c9ac_g__Lachnospiraceae_NK4A136_group; s__uncultured_bacterium
1.2.1.3	p__Bacteroidota	14c64ee6e61b8ab9ac2247071649c426_g__Muribaculaceae; s__uncultured_bacterium
1.2.1.3	p__Bacteroidota	18903a1b93be83200ce88309a9016d6b_g__Muribaculaceae; s__uncultured_bacterium
1.2.1.3	p__Firmicutes	19340ba35889a04afd7c022ad39db9eb_g__Lachnospiraceae_NK4A136_group; s__uncultured_bacterium
1.2.1.3	p__Firmicutes	1fa95f64a0c421e0f683c3b5a08b9df2_f__Lachnospiraceae
1.2.1.3	p__Firmicutes	264a2469ce30dc5ac718d48345a2b481_g__Turicibacter
1.2.1.3	p__Firmicutes	2c26193e445296e58fcb296449ef625c_g__Lachnospiraceae_NK4A136_group; s__uncultured_bacterium
1.2.1.3	p__Proteobacteria	3416c4724efbe72e9d0ad9c069c1f110_f__Alcaligenaceae
1.2.1.3	p__Proteobacteria	41f01f3e3cbf6beb908ae1ebb553208e_g__Stenotrophomonas
1.2.1.3	p__Firmicutes	43860e799d17ff233dcf13f4a3e6bef7_g__Lachnospiraceae_NK4A136_group; s__Clostridiales_bacterium
1.2.1.3	p__Bacteroidota	44cd3d5f42a9f476a71e6a008df0cf18_g__Muribaculaceae; s__unidentified
1.2.1.3	p__Firmicutes	5eb24430d6524a766cb908bcfb9a588c_g__Colidextribacter; s__uncultured_bacterium
1.2.1.3	p__Bacteroidota	7d837e469f347f06dd8fa0dc65026058_g__Muribaculaceae; s__uncultured_Barnesiella
1.2.1.3	p__Proteobacteria	84bb14b7d5789e44db2a42378b63d6f8_g__Stenotrophomonas
1.2.1.3	p__Bacteroidota	89d06614824e067e46ca3a4d76cd8907_g__Alistipes
1.2.1.3	p__Bacteroidota	912898e81aa9f22131b920ed6e9074ba_g__Muribaculaceae; s__uncultured_bacterium
1.2.1.3	p__Firmicutes	98e68bcb7a2d03fc29f83cf40ed50255_g__Lachnoclostridium
1.2.1.3	p__Firmicutes	a1182a579102ce13da8547c4ce1574b6_g__uncultured; s__Clostridium_sp.
1.2.1.3	p__Firmicutes	a1e2823042cc950bf9172a6a48705c7c_g__[Eubacterium]_fissicatena_group; s__uncultured_bacterium
1.2.1.3	p__Firmicutes	a502697346980867cd272598f6262f30_g__Lachnospiraceae_NK4A136_group; s__uncultured_bacterium
1.2.1.3	p__Firmicutes	aaee1d5f05d61187c604389c366874e2_g__Lachnospiraceae_UCG-006; s__uncultured_bacterium
1.2.1.3	p__Firmicutes	b4021fde7e75e5a11d350ac58b5bfa97_g__Lachnospiraceae_NK4A136_group; s__Trichinella_pseudospiralis
1.2.1.3	p__Firmicutes	d5faea015c12b63156424ddce70d3fce_g__uncultured; s__uncultured_bacterium
1.2.1.3	p__Bacteroidota	d64ceaa8a21070bfcf99b3073e3b48d4_g__Muribaculaceae
1.2.1.3	p__Firmicutes	dccf7226b261bc16f6ec80e2a1c86fa4_g__Lachnospiraceae_NK4A136_group; s__Clostridiales_bacterium
1.2.1.3	p__Firmicutes	e352f7ee3c631610c064fe5df9964436_g__Lachnoclostridium
1.2.1.3	p__Bacteroidota	ec789aea568bd651cae161b24405d28d_g__Muribaculaceae
1.2.1.3	p__Firmicutes	f095ee0c59b8f8cf81acfa8615b8b24f_g__uncultured; s__uncultured_bacterium
1.2.1.3	p__Firmicutes	f9ad3f609b662f3d8c7b543b999cf108_g__[Eubacterium]_xylanophilum_group; s__uncultured_bacterium
1.2.1.3	p__Bacteroidota	f9d9c4987965adfcc8914f0a2f81fbd6_g__Muribaculaceae
1.2.1.3	p__Proteobacteria	871c7d2075cb0728d6b95951aef0026d_g__Stenotrophomonas
1.2.1.3	p__Firmicutes	00de454897cdcdbd5652526ba193e8e2_g__[Eubacterium]_xylanophilum_group; s__uncultured_bacterium
1.2.1.3	p__Bacteroidota	756778bb366ebb40f0a617bbd7adc74b_g__Muribaculaceae; s__uncultured_bacterium
1.2.1.3	p__Firmicutes	f20bc92260c1ff50807ef3beb64aa77f_g__Blautia; s__Lachnospiraceae_bacterium
1.2.1.3	p__Firmicutes	f3ed0e37a9a90948a8516bdf8f9f3188_f__Lachnospiraceae
1.2.1.3	p__Firmicutes	087309891a6c8dd824faf9ce4dfffbf0_g__Lachnospiraceae_NK4A136_group; s__uncultured_bacterium
1.2.1.3	p__Firmicutes	37e4420bd53e9fdbe33fa465e829f030_g__Blautia
1.2.1.3	p__Firmicutes	ac32046a9f606136c97bf427b9afb384_g__RF39; s__unidentified
1.2.1.3	p__Bacteroidota	c07c3dbc8e15fe3ee2eb1a274f896601_g__Cloacibacterium; s__uncultured_bacterium
1.2.1.3	p__Firmicutes	e1590df8b542d4b74183fe535bea0e34_g__Lachnospiraceae_NK4A136_group
1.2.1.3	p__Bacteroidota	f689ce0baf085782fb4a4cf1ec6d3461_g__Muribaculaceae; s__uncultured_Bacteroidales
1.2.1.3	p__Firmicutes	244836baee4de7aed932a4730429af27_g__Dubosiella; s__uncultured_bacterium
1.2.1.3	p__Firmicutes	ca0dfe2ff333393b7e0b3c0f8160a87e_g__Anaerostipes; s__uncultured_bacterium
1.2.1.3	p__Firmicutes	1dbc1d57dd9c27f1e1abb537c4ec5552_f__Oscillospiraceae
1.2.1.3	p__Firmicutes	3739d85c5927d66548c239d208125056_g__Lachnospiraceae_NK4A136_group; s__uncultured_Clostridiales
1.2.1.3	p__Firmicutes	4a4a9a7faaa921aff4abfcf591df6884_g__Dubosiella; s__Dubosiella_newyorkensis
1.2.1.3	p__Firmicutes	52ca0ca4ef6c516b7722296a97e32e37_g__Erysipelatoclostridium
1.2.1.3	p__Firmicutes	6afbe33456e14127723d17d4e37c61c2_f__Lachnospiraceae
1.2.1.3	p__Bacteroidota	6c97147a0dd5b4cb73a5ff0d38660b44_g__Alistipes; s__uncultured_bacterium
1.2.1.3	p__Bacteroidota	7f7f08733e0212318c3cb9c7bb4c11ca_g__Odoribacter
1.2.1.3	p__Firmicutes	822e135be6dd5704a5774b5d08543365_g__Staphylococcus; s__Staphylococcus_auricularis
1.2.1.3	p__Proteobacteria	963d81eb153a37a6d1327d95e115df20_g__Pseudomonas
1.2.1.3	p__Bacteroidota	996e0a34ee78bfa9c58a1917e4c73a7b_g__Rikenella; s__uncultured_bacterium
1.2.1.3	p__Proteobacteria	a9b9df2026b59ac90c7059e630a01041_f__Enterobacteriaceae
1.2.1.3	p__Firmicutes	b180a2455b236c103cf0bfe620095736_g__Romboutsia
1.2.1.3	p__Firmicutes	bebecc33390eae318a2bc9a43a62b994_g__Lachnoclostridium
1.2.1.3	p__Firmicutes	c96bfc34b2aecb66603cdb4e37166e7f_g__Lachnospiraceae_UCG-006; s__uncultured_bacterium
1.2.1.3	p__Firmicutes	f870bd740f68f0a4c5c8250f6ee009dd_g__Lachnospiraceae_NK4A136_group; s__uncultured_bacterium
1.2.1.3	p__Firmicutes	11e89ffda86d2a965463e0e9338decfe_g__Romboutsia
1.2.1.3	p__Bacteroidota	21cf49f9cd4291894ee1edbd9f02178e_g__Muribaculaceae; s__uncultured_bacterium
1.2.1.3	p__Firmicutes	45a1ec7ac05da50a2f5ebf2ed779c308_g__uncultured; s__uncultured_bacterium
1.2.1.3	p__Bacteroidota	5418a2ebf7d2bea676cc1e0f0bac83e7_g__Muribaculaceae; s__uncultured_bacterium
1.2.1.3	p__Bacteroidota	8147a0f88d9fb98009e839bae9ddef76_g__Muribaculaceae; s__uncultured_bacterium
1.2.1.3	p__Firmicutes	931f5651b47265d89ea7c1de4f5cebcb_g__uncultured; s__uncultured_bacterium
1.2.1.3	p__Firmicutes	c088da20592992ac0a3a7dbf21a4b93c_g__uncultured; s__unidentified
1.2.1.3	p__Bacteroidota	e1d0a488be05d5a49f55aa9593b8da2a_g__Muribaculum
1.2.1.3	p__Bacteroidota	ef67fab0816573ef3ec2ef54fe0cfe09_g__Odoribacter; s__uncultured_bacterium
1.2.1.3	p__Bacteroidota	f21485dcfca1df7a58c5e0ebf9af5709_g__Muribaculaceae; s__uncultured_bacterium
1.2.1.3	p__Proteobacteria	17249128217101c1f7ab21021e7660c0_g__Sphingomonas
1.2.1.3	p__Firmicutes	754e6a5c450f6a92f636d9bf4470dbd9_g__Anaerococcus
1.2.1.3	p__Proteobacteria	ba3c8a854dbb37b1060188c6159367a0_f__Comamonadaceae
1.2.1.3	p__Bacteroidota	59d8be459a997724da486c184dafc19e_g__Muribaculaceae; s__uncultured_Bacteroidales
1.2.1.3	p__Firmicutes	740c2c91d3c40e163ced1bc34777043c_g__Lachnospiraceae_NK4A136_group; s__uncultured_bacterium
1.2.1.3	p__Bacteroidota	9c674ea9f035d6b85e49c574cccdb474_g__Muribaculaceae; s__uncultured_bacterium
1.2.1.3	p__Firmicutes	f530d8f73c65b7253c41ea0bb104024d_g__Lachnospiraceae_NK4A136_group; s__uncultured_bacterium
1.2.1.3	p__Bacteroidota	adce76819c33a5da4857d9447ede31f2_g__Odoribacter; s__unidentified
1.2.1.3	p__Firmicutes	8641134d199beb186b09c007464c32d0_g__Lachnospiraceae_NK4A136_group; s__uncultured_bacterium
1.2.1.3	p__Firmicutes	efbf1f250420c8093b4034a1b33a2abc_f__Oscillospiraceae
1.4.3.4	p__Actinobacteriota	0673c376d67b3d5da927b8e3a4b2f68e_g__Cutibacterium
1.4.3.4	p__Proteobacteria	080eb571e028e9df38cd8be945d8c883_g__Sphingomonas
1.4.3.4	p__Actinobacteriota	1cb067f3d65498c8baa8a3892ae2b36e_g__Cutibacterium
1.4.3.4	p__Actinobacteriota	20dafbfd58b4282837cbcd97784e01c5_g__Cutibacterium
1.4.3.4	p__Proteobacteria	29a3d9c5437c79629619d886a87ae0ce_g__uncultured
1.4.3.4	p__Actinobacteriota	2fa3c50767065eac2949b0af94374d7a_g__Cutibacterium
1.4.3.4	p__Actinobacteriota	4408ab976209d635af0b944a39c89464_g__Cutibacterium
1.4.3.4	p__Actinobacteriota	8bbcf048be9561d00c6ed8f597643925_g__Cutibacterium
1.4.3.4	p__Actinobacteriota	92fb114641e27921122496428e2ef0dd_g__Cutibacterium
1.4.3.4	p__Actinobacteriota	aa203b8969a4a4d3eff1f0654190b1ae_g__Cutibacterium; s__Cutibacterium_granulosum
1.4.3.4	p__Proteobacteria	b321c584aeefda339f5ed7272ec04359_g__uncultured
1.4.3.4	p__Actinobacteriota	ba01831bb75d40c575fe97a9d89be449_g__Cutibacterium
1.4.3.4	p__Actinobacteriota	f4502f719493250be48bf189aa9f5ed1_g__Cutibacterium
1.4.3.4	p__Actinobacteriota	f610600bf30f68f2f8bcc4d08f2e8f32_g__Cutibacterium
1.4.3.4	p__Proteobacteria	0b24da8e753303d556f9e2dfb50a3828_g__Sphingomonas; s__Sphingomonas_echinoides
1.4.3.4	p__Proteobacteria	17249128217101c1f7ab21021e7660c0_g__Sphingomonas
1.4.3.4	p__Proteobacteria	9b6a7459b2c92cee0abfc36d503488b7_g__Brevundimonas
1.13.11.6	p__Proteobacteria	3416c4724efbe72e9d0ad9c069c1f110_f__Alcaligenaceae
1.13.11.6	p__Proteobacteria	41f01f3e3cbf6beb908ae1ebb553208e_g__Stenotrophomonas
1.13.11.6	p__Proteobacteria	84bb14b7d5789e44db2a42378b63d6f8_g__Stenotrophomonas
1.13.11.6	p__Proteobacteria	871c7d2075cb0728d6b95951aef0026d_g__Stenotrophomonas
1.14.13.9	p__Proteobacteria	41f01f3e3cbf6beb908ae1ebb553208e_g__Stenotrophomonas
1.14.13.9	p__Proteobacteria	84bb14b7d5789e44db2a42378b63d6f8_g__Stenotrophomonas
1.14.13.9	p__Proteobacteria	871c7d2075cb0728d6b95951aef0026d_g__Stenotrophomonas
1.14.14.8	p__Proteobacteria	0b24da8e753303d556f9e2dfb50a3828_g__Sphingomonas; s__Sphingomonas_echinoides
3.5.1.4	p__Actinobacteriota	0673c376d67b3d5da927b8e3a4b2f68e_g__Cutibacterium
3.5.1.4	p__Proteobacteria	080eb571e028e9df38cd8be945d8c883_g__Sphingomonas
3.5.1.4	p__Proteobacteria	1af47a3186d12f284691296661bc7310_g__Acinetobacter
3.5.1.4	p__Actinobacteriota	1cb067f3d65498c8baa8a3892ae2b36e_g__Cutibacterium
3.5.1.4	p__Firmicutes	1e07fe3785528f63c5785cf331f6e539_g__Lactococcus
3.5.1.4	p__Actinobacteriota	20dafbfd58b4282837cbcd97784e01c5_g__Cutibacterium
3.5.1.4	p__Proteobacteria	29a3d9c5437c79629619d886a87ae0ce_g__uncultured
3.5.1.4	p__Actinobacteriota	2fa3c50767065eac2949b0af94374d7a_g__Cutibacterium
3.5.1.4	p__Actinobacteriota	4408ab976209d635af0b944a39c89464_g__Cutibacterium
3.5.1.4	p__Proteobacteria	60d3375c0b149c1528940c24b84c9dcb_f__Comamonadaceae
3.5.1.4	p__Firmicutes	826c6536062eb158a1ae1bbaca7b35f1_g__Lactococcus
3.5.1.4	p__Actinobacteriota	8bbcf048be9561d00c6ed8f597643925_g__Cutibacterium
3.5.1.4	p__Actinobacteriota	92fb114641e27921122496428e2ef0dd_g__Cutibacterium
3.5.1.4	p__Actinobacteriota	aa203b8969a4a4d3eff1f0654190b1ae_g__Cutibacterium; s__Cutibacterium_granulosum
3.5.1.4	p__Proteobacteria	b321c584aeefda339f5ed7272ec04359_g__uncultured
3.5.1.4	p__Actinobacteriota	ba01831bb75d40c575fe97a9d89be449_g__Cutibacterium
3.5.1.4	p__Actinobacteriota	f4502f719493250be48bf189aa9f5ed1_g__Cutibacterium
3.5.1.4	p__Actinobacteriota	f610600bf30f68f2f8bcc4d08f2e8f32_g__Cutibacterium
3.5.1.4	p__Proteobacteria	8dacc92b0632cbaadcb94a57cc68f456_g__Pseudomonas
3.5.1.4	p__Actinobacteriota	9f6c00ff9e1f455f42f211770d60dec0_g__Corynebacterium; s__Corynebacterium_kroppenstedtii
3.5.1.4	p__Proteobacteria	0b24da8e753303d556f9e2dfb50a3828_g__Sphingomonas; s__Sphingomonas_echinoides
3.5.1.4	p__Proteobacteria	3416c4724efbe72e9d0ad9c069c1f110_f__Alcaligenaceae
3.5.1.4	p__Proteobacteria	41f01f3e3cbf6beb908ae1ebb553208e_g__Stenotrophomonas
3.5.1.4	p__Actinobacteriota	820d3c5095323f85949bc959fd15d1b7_g__Corynebacterium; s__Corynebacterium_matruchotii
3.5.1.4	p__Proteobacteria	84bb14b7d5789e44db2a42378b63d6f8_g__Stenotrophomonas
3.5.1.4	p__Actinobacteriota	a83209dccceda9136aeabc58ede7df7b_g__Corynebacterium; s__Corynebacterium_tuberculostearicum
3.5.1.4	p__Actinobacteriota	b89dbfe5c74375ff3d4922b41c470740_g__Lawsonella; s__uncultured_bacterium
3.5.1.4	p__Proteobacteria	871c7d2075cb0728d6b95951aef0026d_g__Stenotrophomonas
3.5.1.4	p__Firmicutes	37e4420bd53e9fdbe33fa465e829f030_g__Blautia
3.5.1.4	p__Proteobacteria	7e5340dea51bfd59b29795487da71dd6_f__Enterobacteriaceae
3.5.1.4	p__Proteobacteria	963d81eb153a37a6d1327d95e115df20_g__Pseudomonas
3.5.1.4	p__Proteobacteria	9eaf3126b1a59d53885da5e5b61ab98f_g__Acinetobacter
3.5.1.4	p__Proteobacteria	a9b9df2026b59ac90c7059e630a01041_f__Enterobacteriaceae
3.5.1.4	p__Proteobacteria	abe2bf2e399b4db9f7cb1a52c5bd1ac0_f__Enterobacteriaceae
3.5.1.4	p__Proteobacteria	17249128217101c1f7ab21021e7660c0_g__Sphingomonas
3.5.1.4	p__Proteobacteria	9b6a7459b2c92cee0abfc36d503488b7_g__Brevundimonas
3.5.1.4	p__Proteobacteria	24574fefbfc7705fa9acadd0760a7e65_f__Enterobacteriaceae
3.5.1.4	p__Proteobacteria	ba3c8a854dbb37b1060188c6159367a0_f__Comamonadaceae
3.7.1.3	p__Proteobacteria	080eb571e028e9df38cd8be945d8c883_g__Sphingomonas
3.7.1.3	p__Proteobacteria	60d3375c0b149c1528940c24b84c9dcb_f__Comamonadaceae
3.7.1.3	p__Proteobacteria	0b24da8e753303d556f9e2dfb50a3828_g__Sphingomonas; s__Sphingomonas_echinoides
3.7.1.3	p__Proteobacteria	3416c4724efbe72e9d0ad9c069c1f110_f__Alcaligenaceae
3.7.1.3	p__Proteobacteria	41f01f3e3cbf6beb908ae1ebb553208e_g__Stenotrophomonas
3.7.1.3	p__Proteobacteria	84bb14b7d5789e44db2a42378b63d6f8_g__Stenotrophomonas
3.7.1.3	p__Proteobacteria	871c7d2075cb0728d6b95951aef0026d_g__Stenotrophomonas
3.7.1.3	p__Proteobacteria	17249128217101c1f7ab21021e7660c0_g__Sphingomonas
3.7.1.3	p__Proteobacteria	ba3c8a854dbb37b1060188c6159367a0_f__Comamonadaceae
4.1.99.1	p__Actinobacteriota	0673c376d67b3d5da927b8e3a4b2f68e_g__Cutibacterium
4.1.99.1	p__Actinobacteriota	1cb067f3d65498c8baa8a3892ae2b36e_g__Cutibacterium
4.1.99.1	p__Actinobacteriota	20dafbfd58b4282837cbcd97784e01c5_g__Cutibacterium
4.1.99.1	p__Proteobacteria	33fc11da6f1002a1b896a0d17fda0456_g__Escherichia-Shigella
4.1.99.1	p__Actinobacteriota	4408ab976209d635af0b944a39c89464_g__Cutibacterium
4.1.99.1	p__Actinobacteriota	8bbcf048be9561d00c6ed8f597643925_g__Cutibacterium
4.1.99.1	p__Actinobacteriota	92fb114641e27921122496428e2ef0dd_g__Cutibacterium
4.1.99.1	p__Actinobacteriota	f610600bf30f68f2f8bcc4d08f2e8f32_g__Cutibacterium
4.1.99.1	p__Proteobacteria	7b44a721c55ece8c935071a567822623_f__Enterobacteriaceae
4.1.99.1	p__Verrucomicrobiota	4a4d11bb32e68079b4c71483bf0fcf36_g__Akkermansia; s__Akkermansia_muciniphila
4.1.99.1	p__Bacteroidota	89d06614824e067e46ca3a4d76cd8907_g__Alistipes
4.1.99.1	p__Bacteroidota	9555baaac96eee14c715e06d0addd470_g__Bacteroides; s__Bacteroides_acidifaciens
4.1.99.1	p__Bacteroidota	c07c3dbc8e15fe3ee2eb1a274f896601_g__Cloacibacterium; s__uncultured_bacterium
4.1.99.1	p__Bacteroidota	6c97147a0dd5b4cb73a5ff0d38660b44_g__Alistipes; s__uncultured_bacterium
4.1.99.1	p__Proteobacteria	7e5340dea51bfd59b29795487da71dd6_f__Enterobacteriaceae
4.1.99.1	p__Bacteroidota	7f7f08733e0212318c3cb9c7bb4c11ca_g__Odoribacter
4.1.99.1	p__Bacteroidota	89c8191187fc088f4b9171b6904ef2f8_g__Bacteroides
4.1.99.1	p__Bacteroidota	996e0a34ee78bfa9c58a1917e4c73a7b_g__Rikenella; s__uncultured_bacterium
4.1.99.1	p__Firmicutes	b180a2455b236c103cf0bfe620095736_g__Romboutsia
4.1.99.1	p__Firmicutes	11e89ffda86d2a965463e0e9338decfe_g__Romboutsia
4.1.99.1	p__Bacteroidota	ae8eaaa636d4be09d307e9d37b15d595_g__Bacteroides; s__Bacteroides_acidifaciens
4.1.99.1	p__Bacteroidota	ef67fab0816573ef3ec2ef54fe0cfe09_g__Odoribacter; s__uncultured_bacterium
4.1.99.1	p__Proteobacteria	24574fefbfc7705fa9acadd0760a7e65_f__Enterobacteriaceae
4.1.99.1	p__Bacteroidota	adce76819c33a5da4857d9447ede31f2_g__Odoribacter; s__unidentified
4.1.99.1	p__Bacteroidota	b6ec94e16edeed24ecb8a4310f01e8c3_g__Alistipes; s__uncultured_bacterium
