# Supplementary material for: Bridging of host-microbiota tryptophan partitioning by the serotonin pathway in fungal pneumonia
Source: Nat Commun. 2023 Sep 16;14:5753. doi: 10.1038/s41467-023-41536-8 (PMC10505232; doi:10.1038/s41467-023-41536-8)
Supplement: Supplementary file 5 — Supplementary Data 2 [file 41467_2023_41536_MOESM5_ESM.xlsx]

## Sheet: Foglio1
Ec	Phylum	SV
1.2.1.3	p__Firmicutes	00de454897cdcdbd5652526ba193e8e2_g__[Eubacterium]_xylanophilum_group; s__uncultured_bacterium
1.2.1.3	p__Firmicutes	01acf763f3cb5b349b4987b2732e370b_g__uncultured; s__uncultured_bacterium
1.2.1.3	p__Firmicutes	02fa23679a7beb538ebcdbea5d17ecb1_g__Lachnospiraceae_NK4A136_group; s__uncultured_bacterium
1.2.1.3	p__Bacteroidota	05b855aed92fda2c681ca89d3d2f3a04_g__Muribaculaceae; s__uncultured_Bacteroidales
1.2.1.3	p__Firmicutes	09382334d0df7dce9d17f48fc1b346b8_g__Lachnospiraceae_NK4A136_group
1.2.1.3	p__Firmicutes	0b7291eb7679c5e86bd067e49b42c9ac_g__Lachnospiraceae_NK4A136_group; s__uncultured_bacterium
1.2.1.3	p__Bacteroidota	0e3498f339900f9eccd4f272264b403b_g__Muribaculaceae; s__uncultured_bacterium
1.2.1.3	p__Bacteroidota	14c64ee6e61b8ab9ac2247071649c426_g__Muribaculaceae; s__uncultured_bacterium
1.2.1.3	p__Firmicutes	16280ca992c2dbe6e90fccac566c31f6_g__Candidatus_Arthromitus
1.2.1.3	p__Firmicutes	19340ba35889a04afd7c022ad39db9eb_g__Lachnospiraceae_NK4A136_group; s__uncultured_bacterium
1.2.1.3	p__Bacteroidota	1a840f62a4db60db870a63fe36fb4a98_g__Muribaculaceae; s__uncultured_bacterium
1.2.1.3	p__Firmicutes	1a8afb65818afa93d4b3837b46fbe4e8_g__Marvinbryantia; s__uncultured_bacterium
1.2.1.3	p__Firmicutes	1be3367ffb2f711bebec438663212d78_g__Lachnospiraceae_NK4A136_group
1.2.1.3	p__Firmicutes	1c26eded5fd3ecdc3a1462a3ead7789a_g__[Eubacterium]_brachy_group; s__uncultured_bacterium
1.2.1.3	p__Bacteroidota	1c558e167f63575856efd381c25be905_g__Odoribacter; s__uncultured_bacterium
1.2.1.3	p__Firmicutes	1dbc1d57dd9c27f1e1abb537c4ec5552_f__Oscillospiraceae
1.2.1.3	p__Firmicutes	1f7647902d48366218bb0e27d3e80358_g__uncultured
1.2.1.3	p__Bacteroidota	21cf49f9cd4291894ee1edbd9f02178e_g__Muribaculaceae; s__uncultured_bacterium
1.2.1.3	p__Firmicutes	24459f4255cb86686d67be8f26e227cf_f__Lachnospiraceae
1.2.1.3	p__Firmicutes	24a85be0601c7998c621a61ee7aa6be9_g__Lachnospiraceae_UCG-006; s__uncultured_bacterium
1.2.1.3	p__Bacteroidota	25ec29d7d1fddbf1449c0415255adbcf_g__Muribaculaceae; s__uncultured_bacterium
1.2.1.3	p__Firmicutes	25fb05450c6e274d4cea07bcf065f9b5_g__[Eubacterium]_xylanophilum_group; s__uncultured_bacterium
1.2.1.3	p__Firmicutes	264a2469ce30dc5ac718d48345a2b481_g__Turicibacter
1.2.1.3	p__Bacteroidota	2be4d3488b22a1444ac7c5a7cb2e2b45_g__Muribaculaceae
1.2.1.3	p__Firmicutes	2c26193e445296e58fcb296449ef625c_g__Lachnospiraceae_NK4A136_group; s__uncultured_bacterium
1.2.1.3	p__Bacteroidota	2d04073eb0c8c741ecc921842a04bf74_g__Muribaculaceae; s__uncultured_bacterium
1.2.1.3	p__Firmicutes	2fcf9e96d832e9149bf82e482f73e89c_g__Lachnoclostridium; s__uncultured_bacterium
1.2.1.3	p__Bacteroidota	33413f48f9c88e3436c85a26863a6a2e_g__Muribaculaceae; s__uncultured_bacterium
1.2.1.3	p__Firmicutes	3739d85c5927d66548c239d208125056_g__Lachnospiraceae_NK4A136_group; s__uncultured_Clostridiales
1.2.1.3	p__Firmicutes	380dd33f34de60b6b5762a729c58ae0d_g__Lachnospiraceae_NK4A136_group; s__uncultured_bacterium
1.2.1.3	p__Firmicutes	3adb3c66a497234dcfba0bcc294ba620_g__Lachnospiraceae_NK4A136_group; s__uncultured_bacterium
1.2.1.3	p__Firmicutes	3c8ae3dd3ce97b15c5c721ed47df9a20_f__Lachnospiraceae
1.2.1.3	p__Actinobacteriota	3fb2590533439e7d46f5221296a92964_g__Gordonibacter; s__uncultured_bacterium
1.2.1.3	p__Bacteroidota	426b68342fad31909c61483a7c64276e_g__Muribaculaceae
1.2.1.3	p__Firmicutes	42aa8474c71bd266fb10f0d0b6dbd737_g__[Eubacterium]_brachy_group; s__uncultured_bacterium
1.2.1.3	p__Firmicutes	43860e799d17ff233dcf13f4a3e6bef7_g__Lachnospiraceae_NK4A136_group; s__Clostridiales_bacterium
1.2.1.3	p__Firmicutes	4393862fdd9bdb59ca37a8bd551120d8_f__Lachnospiraceae
1.2.1.3	p__Bacteroidota	44cd3d5f42a9f476a71e6a008df0cf18_g__Muribaculaceae; s__unidentified
1.2.1.3	p__Firmicutes	45a1ec7ac05da50a2f5ebf2ed779c308_g__uncultured; s__uncultured_bacterium
1.2.1.3	p__Firmicutes	478cf9fa660ab75b4fda30af61a1ad77_g__Lachnoclostridium; s__Dorea_sp.
1.2.1.3	p__Firmicutes	4a4a9a7faaa921aff4abfcf591df6884_g__Dubosiella; s__Dubosiella_newyorkensis
1.2.1.3	p__Firmicutes	4d76f3fc03fdc2abe08dd6b5bf973aed_g__[Eubacterium]_xylanophilum_group; s__uncultured_bacterium
1.2.1.3	p__Firmicutes	50dcc8a5781914c1976300f56565a7da_g__Lachnoclostridium
1.2.1.3	p__Firmicutes	52ca0ca4ef6c516b7722296a97e32e37_g__Erysipelatoclostridium
1.2.1.3	p__Bacteroidota	5418a2ebf7d2bea676cc1e0f0bac83e7_g__Muribaculaceae; s__uncultured_bacterium
1.2.1.3	p__Firmicutes	55538795c4cd196de0a0a40ff420dab1_g__RF39
1.2.1.3	p__Bacteroidota	558f3babf7c96bc749419ff47e038544_g__Muribaculaceae
1.2.1.3	p__Bacteroidota	5ec40626410c02403aeea79b276e8e50_g__Muribaculaceae; s__uncultured_bacterium
1.2.1.3	p__Firmicutes	63df81406311f80be97d34b4d045e0de_g__Lachnospiraceae_NK4A136_group
1.2.1.3	p__Firmicutes	66f008bf9b2338e8329874dfd57dc460_g__Lachnospiraceae_UCG-001; s__uncultured_bacterium
1.2.1.3	p__Firmicutes	6afbe33456e14127723d17d4e37c61c2_f__Lachnospiraceae
1.2.1.3	p__Bacteroidota	6eff124c35fd9a0b2f6be1172eea880c_g__Muribaculaceae; s__uncultured_organism
1.2.1.3	p__Bacteroidota	7107eaa7c0053edce54b5d655d07b2a8_g__Muribaculaceae; s__unidentified
1.2.1.3	p__Firmicutes	740c2c91d3c40e163ced1bc34777043c_g__Lachnospiraceae_NK4A136_group; s__uncultured_bacterium
1.2.1.3	p__Firmicutes	753843c113d196cc76d54878206e8886_g__Lachnospiraceae_UCG-001
1.2.1.3	p__Bacteroidota	756778bb366ebb40f0a617bbd7adc74b_g__Muribaculaceae; s__uncultured_bacterium
1.2.1.3	p__Firmicutes	77c400af8685be3a11f06edc0872e725_f__Lachnospiraceae
1.2.1.3	p__Bacteroidota	78c98b53fc4a72dfbfac4b3a28166da2_g__Muribaculaceae; s__uncultured_bacterium
1.2.1.3	p__Bacteroidota	79b349f54542b367922b2cf767220e7e_g__Muribaculaceae; s__uncultured_Bacteroidales
1.2.1.3	p__Bacteroidota	7f7f08733e0212318c3cb9c7bb4c11ca_g__Odoribacter
1.2.1.3	p__Firmicutes	8641134d199beb186b09c007464c32d0_g__Lachnospiraceae_NK4A136_group; s__uncultured_bacterium
1.2.1.3	p__Firmicutes	8a6550cb7976ee5b1fe28479ccbd77dd_g__uncultured; s__uncultured_bacterium
1.2.1.3	p__Bacteroidota	8c4105515ae03aa341b334c983646b01_g__Muribaculaceae; s__uncultured_Bacteroidales
1.2.1.3	p__Bacteroidota	912898e81aa9f22131b920ed6e9074ba_g__Muribaculaceae; s__uncultured_bacterium
1.2.1.3	p__Firmicutes	931f5651b47265d89ea7c1de4f5cebcb_g__uncultured; s__uncultured_bacterium
1.2.1.3	p__Bacteroidota	9c674ea9f035d6b85e49c574cccdb474_g__Muribaculaceae; s__uncultured_bacterium
1.2.1.3	p__Firmicutes	9c6d66f73ce11845ee535bd4b4ec2538_g__Eisenbergiella; s__uncultured_bacterium
1.2.1.3	p__Firmicutes	9e58f8612603f939d2f69bb6285d1bb0_g__uncultured; s__uncultured_bacterium
1.2.1.3	p__Firmicutes	a0aa64bf717b4907705a9b2f7a88adef_g__Clostridium_sensu_stricto_1
1.2.1.3	p__Bacteroidota	a303f0ea0b2a9a09a8acab9d1749f570_g__Muribaculaceae
1.2.1.3	p__Firmicutes	a3f820a80db9ff61420d31eba72630e6_g__[Eubacterium]_brachy_group; s__uncultured_bacterium
1.2.1.3	p__Bacteroidota	a438747c6a89df95c111f3e44aa94330_g__Muribaculaceae; s__uncultured_Bacteroidales
1.2.1.3	p__Firmicutes	aaee1d5f05d61187c604389c366874e2_g__Lachnospiraceae_UCG-006; s__uncultured_bacterium
1.2.1.3	p__Bacteroidota	ab0f2cd77bdd4620c163928bed76fd69_g__Muribaculaceae; s__uncultured_bacterium
1.2.1.3	p__Firmicutes	ac32046a9f606136c97bf427b9afb384_g__RF39; s__unidentified
1.2.1.3	p__Bacteroidota	adce76819c33a5da4857d9447ede31f2_g__Odoribacter; s__unidentified
1.2.1.3	p__Firmicutes	ae589277d6321e52462ece65b5ba3338_f__Lachnospiraceae
1.2.1.3	p__Firmicutes	b006b8d6ac186de3903f992bbaf1970a_g__Lachnospiraceae_NK4A136_group; s__uncultured_bacterium
1.2.1.3	p__Firmicutes	b4021fde7e75e5a11d350ac58b5bfa97_g__Lachnospiraceae_NK4A136_group; s__Trichinella_pseudospiralis
1.2.1.3	p__Bacteroidota	b6768cc55c394aa14c73405fa9bed5d0_g__Muribaculaceae
1.2.1.3	p__Bacteroidota	b765e7b6d7e7f72eeec000950d75a78e_g__Muribaculaceae; s__uncultured_bacterium
1.2.1.3	p__Firmicutes	b8692150c981c6c854e8efab0e3c46b9_f__Lachnospiraceae
1.2.1.3	p__Bacteroidota	b9f6a9f98e009c41394c20c2a06cbc43_g__Muribaculaceae; s__uncultured_organism
1.2.1.3	p__Firmicutes	be551a09730fc9ac5484642883d13606_g__Faecalibaculum; s__Faecalibaculum_rodentium
1.2.1.3	p__Bacteroidota	be58e13fe055610f0e449b277971f852_g__Muribaculaceae; s__uncultured_bacterium
1.2.1.3	p__Firmicutes	bebecc33390eae318a2bc9a43a62b994_g__Lachnoclostridium
1.2.1.3	p__Bacteroidota	c0f1a076d8b8c0d9d8cd0aa425357f89_g__Muribaculaceae; s__uncultured_bacterium
1.2.1.3	p__Bacteroidota	c1f9a26fa435f8fd861d10b79e2c1ec5_g__Muribaculaceae; s__uncultured_bacterium
1.2.1.3	p__Bacteroidota	c53c2f80e7703c5757b810ac81b4cfd9_g__Muribaculaceae; s__uncultured_bacterium
1.2.1.3	p__Bacteroidota	c9c42e02e53b6a04a70e9740c345b513_g__Muribaculaceae; s__uncultured_Bacteroidales
1.2.1.3	p__Firmicutes	c9e9c44135816bc622fb1ab8b7c13979_g__uncultured; s__unidentified
1.2.1.3	p__Firmicutes	cb1ee40fd52c15336ad44f4f30dd5b4e_g__Blautia; s__Lachnospiraceae_bacterium
1.2.1.3	p__Firmicutes	cb88be05b757c36f916411e58a021605_g__Lachnospiraceae_UCG-006; s__uncultured_bacterium
1.2.1.3	p__Bacteroidota	d549f8a736597d1ac115c42badf86228_g__Muribaculaceae; s__uncultured_Bacteroidales
1.2.1.3	p__Bacteroidota	d64ceaa8a21070bfcf99b3073e3b48d4_g__Muribaculaceae
1.2.1.3	p__Firmicutes	d6e945dc75e3d7574eb070b815de4206_g__Lachnospiraceae_NK4A136_group
1.2.1.3	p__Firmicutes	dccf7226b261bc16f6ec80e2a1c86fa4_g__Lachnospiraceae_NK4A136_group; s__Clostridiales_bacterium
1.2.1.3	p__Bacteroidota	e1d0a488be05d5a49f55aa9593b8da2a_g__Muribaculum
1.2.1.3	p__Firmicutes	e31b5a436d3f0b9edab8ae5f77b101ac_g__Colidextribacter
1.2.1.3	p__Firmicutes	e352f7ee3c631610c064fe5df9964436_g__Lachnoclostridium
1.2.1.3	p__Firmicutes	e6dbe39f2f79454d9e7ecfec93cc0515_g__uncultured; s__unidentified
1.2.1.3	p__Firmicutes	ece9dbe04ae80820a9e060c8d68d33a4_g__Lachnoclostridium
1.2.1.3	p__Firmicutes	efbf1f250420c8093b4034a1b33a2abc_f__Oscillospiraceae
1.2.1.3	p__Firmicutes	f095ee0c59b8f8cf81acfa8615b8b24f_g__uncultured; s__uncultured_bacterium
1.2.1.3	p__Firmicutes	f20bc92260c1ff50807ef3beb64aa77f_g__Blautia; s__Lachnospiraceae_bacterium
1.2.1.3	p__Bacteroidota	f21485dcfca1df7a58c5e0ebf9af5709_g__Muribaculaceae; s__uncultured_bacterium
1.2.1.3	p__Firmicutes	f2a9b458bbd8323958d459b9e7d42efd_g__Lachnoclostridium; s__Dorea_sp.
1.2.1.3	p__Firmicutes	f3ed0e37a9a90948a8516bdf8f9f3188_f__Lachnospiraceae
1.2.1.3	p__Firmicutes	f530d8f73c65b7253c41ea0bb104024d_g__Lachnospiraceae_NK4A136_group; s__uncultured_bacterium
1.2.1.3	p__Bacteroidota	f58b05776feb4da57c2bb3747098feb0_g__Muribaculaceae; s__uncultured_Bacteroidales
1.2.1.3	p__Bacteroidota	f689ce0baf085782fb4a4cf1ec6d3461_g__Muribaculaceae; s__uncultured_Bacteroidales
1.2.1.3	p__Firmicutes	f6bb0ab0ac7da2fe89bcf637a42e6705_g__RF39
1.2.1.3	p__Firmicutes	f9ad3f609b662f3d8c7b543b999cf108_g__[Eubacterium]_xylanophilum_group; s__uncultured_bacterium
1.2.1.3	p__Bacteroidota	ff8f5dcdc80330acd5cfdde1647b9bb7_g__Muribaculaceae; s__uncultured_Muribaculaceae
1.2.1.3	p__Bacteroidota	06835dfe6b7fa902578dd16c822c7d6a_g__Muribaculaceae; s__uncultured_bacterium
1.2.1.3	p__Proteobacteria	1d886d533d3960709a30a2e11c4f8ee7_g__uncultured; s__unidentified_rumen
1.2.1.3	p__Firmicutes	2005b33a13f2dd604f98f73a6df5898b_g__Lachnospiraceae_NK4A136_group; s__uncultured_bacterium
1.2.1.3	p__Firmicutes	226528d097b59202454ab02e37032cc8_g__Lachnospiraceae_UCG-006
1.2.1.3	p__Firmicutes	2ca5812a615dec4198bab5515454ada9_g__UBA1819; s__uncultured_bacterium
1.2.1.3	p__Firmicutes	418d9cc0e797591a4f36f1c5cc86cd46_g__Lachnospiraceae_NK4A136_group
1.2.1.3	p__Firmicutes	64981f4708f501a856a90226f3f81f48_f__Lachnospiraceae
1.2.1.3	p__Firmicutes	7059733afca7f5cb14086301e357f391_g__Lachnospiraceae_NK4A136_group; s__uncultured_bacterium
1.2.1.3	p__Firmicutes	7b70a1a36fd308aa62a5728a1747b596_g__Lachnoclostridium; s__Dorea_sp.
1.2.1.3	p__Bacteroidota	857791c1e00367b4eacac723df7bb335_g__Muribaculaceae
1.2.1.3	p__Bacteroidota	abebb50d2755ffafb293c2af00de66d1_g__Muribaculaceae; s__uncultured_bacterium
1.2.1.3	p__Firmicutes	b06e0227eab095421a61d79659bf8e30_g__Erysipelatoclostridium; s__unidentified
1.2.1.3	p__Firmicutes	b180a2455b236c103cf0bfe620095736_g__Romboutsia
1.2.1.3	p__Firmicutes	b7a32562f6bfcb3bda7eece6bd7b388b_f__Lachnospiraceae
1.2.1.3	p__Firmicutes	c088da20592992ac0a3a7dbf21a4b93c_g__uncultured; s__unidentified
1.2.1.3	p__Firmicutes	c2410e0cb36f3af35956acebf93a1b26_g__Lachnospiraceae_NK4A136_group; s__uncultured_bacterium
1.2.1.3	p__Firmicutes	c6a9bff0dc6f7e4f0f7e7c21f8549095_g__Lachnospiraceae_NK4A136_group; s__uncultured_bacterium
1.2.1.3	p__Bacteroidota	ccb42dff46a2e9f2b20b5345edc84335_g__Muribaculaceae; s__uncultured_bacterium
1.2.1.3	p__Firmicutes	dd2aa1a99ed360dced5ff151340cf06c_g__Lachnoclostridium
1.2.1.3	p__Firmicutes	e1e12ed76b58aeaef5e7634283a4309f_g__Lachnoclostridium
1.2.1.3	p__Firmicutes	e407be908cd72ad65a57c720ead1a027_g__Lachnospiraceae_NK4A136_group
1.2.1.3	p__Bacteroidota	ec789aea568bd651cae161b24405d28d_g__Muribaculaceae
1.2.1.3	p__Firmicutes	06d3930055ecc09105567eda5eff8900_g__Lachnoclostridium; s__Dorea_sp.
1.2.1.3	p__Firmicutes	0824835f0e906cbc95c1b64c694edacd_g__uncultured; s__uncultured_bacterium
1.2.1.3	p__Firmicutes	11e89ffda86d2a965463e0e9338decfe_g__Romboutsia
1.2.1.3	p__Firmicutes	188ebf4cba03045c952c801c06893f9b_g__GCA-900066575; s__uncultured_bacterium
1.2.1.3	p__Firmicutes	296bb57d0f2fbc8bd2045916eee56642_g__Lachnospiraceae_NK4A136_group; s__uncultured_bacterium
1.2.1.3	p__Firmicutes	2c1e43ee736ab5e0ab3a73a4bf52d6a1_g__Lachnoclostridium
1.2.1.3	p__Firmicutes	3a562f2021d3bdca7b582b6c5eccc51c_g__Lachnospiraceae_NK4A136_group
1.2.1.3	p__Firmicutes	3c26939f03a64959eadb5a9024163d88_f__Lachnospiraceae
1.2.1.3	p__Firmicutes	485db7b61b11f654e77a8d5b3d2d0fb5_g__uncultured; s__uncultured_bacterium
1.2.1.3	p__Firmicutes	7e6d57fb18d389a1924baa7a8f020b7a_g__uncultured; s__uncultured_bacterium
1.2.1.3	p__Bacteroidota	8147a0f88d9fb98009e839bae9ddef76_g__Muribaculaceae; s__uncultured_bacterium
1.2.1.3	p__Firmicutes	86e3b642fef860daf6e02fdd1f88f46f_g__Clostridium_sensu_stricto_1
1.2.1.3	p__Firmicutes	8eb3da9200bb7a7ee396202cd4d7fd69_g__Lachnospiraceae_NK4A136_group
1.2.1.3	p__Bacteroidota	a35a931663859429b3099676f20c3909_g__Muribaculaceae; s__uncultured_bacterium
1.2.1.3	p__Firmicutes	a67280821b11129b27cfa7d6f52234a3_f__Lachnospiraceae
1.2.1.3	p__Firmicutes	b5c02451438cf0c1042fa8ffcff68247_g__uncultured; s__uncultured_bacterium
1.2.1.3	p__Firmicutes	c8c73e59507115ebf9250a09a88250a3_g__UBA1819; s__uncultured_bacterium
1.2.1.3	p__Firmicutes	cd01f4b61ebb08aef21876b505deb85e_g__uncultured; s__uncultured_bacterium
1.2.1.3	p__Bacteroidota	e05a1113d727ae03b3cbb0a67d6958de_g__Muribaculaceae
1.2.1.3	p__Firmicutes	e6c4eb51a6b7693984c41c24c93ce637_g__Acetatifactor; s__uncultured_bacterium
1.2.1.3	p__Bacteroidota	ef67fab0816573ef3ec2ef54fe0cfe09_g__Odoribacter; s__uncultured_bacterium
1.2.1.3	p__Firmicutes	f18bf638d57a5e8079497d99bd2d7f1a_g__GCA-900066575; s__uncultured_bacterium
1.2.1.3	p__Firmicutes	fc344aaf972ed354f93bbcd7803f2a17_g__GCA-900066575; s__uncultured_bacterium
1.2.1.3	p__Bacteroidota	138f55a0604917af942df4cab2baf90f_g__Muribaculaceae; s__uncultured_bacterium
1.2.1.3	p__Firmicutes	681ed5422ebec6e6deca37ebc5e2b02c_g__[Eubacterium]_nodatum_group; s__uncultured_bacterium
1.2.1.3	p__Firmicutes	84d84f1d92100fff21fde2138b4d6b97_g__Lachnospiraceae_NK4A136_group; s__uncultured_bacterium
1.2.1.3	p__Firmicutes	a38f5f6965f99ea2e2a2658ca667331e_g__Lachnospiraceae_NK4A136_group; s__uncultured_bacterium
1.2.1.3	p__Firmicutes	0735b5d6904f0f8dd258e96abe3a450c_g__Lachnospiraceae_NK4A136_group
1.2.1.3	p__Firmicutes	09e698ab2133560b44ec91db0d0be775_g__uncultured; s__unidentified
1.2.1.3	p__Firmicutes	107b585bf0b4c919df0a6f1184001ab0_g__uncultured; s__uncultured_bacterium
1.2.1.3	p__Bacteroidota	18903a1b93be83200ce88309a9016d6b_g__Muribaculaceae; s__uncultured_bacterium
1.2.1.3	p__Firmicutes	244836baee4de7aed932a4730429af27_g__Dubosiella; s__uncultured_bacterium
1.2.1.3	p__Firmicutes	30b9593c0e734ed02e50a7afd38eba00_g__[Eubacterium]_nodatum_group; s__uncultured_bacterium
1.2.1.3	p__Firmicutes	45725d54e9c9408317171b93424a7f4b_g__Turicibacter
1.2.1.3	p__Firmicutes	4d48d34650830cba6cc5171dda5c0b97_f__Lachnospiraceae
1.2.1.3	p__Firmicutes	6280a11780aee4148fdebac961316331_g__Turicibacter; s__uncultured_bacterium
1.2.1.3	p__Bacteroidota	7013fb4675efb00c73af7dfe0d231773_g__Muribaculaceae; s__uncultured_bacterium
1.2.1.3	p__Firmicutes	797c2ad13163c0cd891095b5710221ba_g__Lachnospiraceae_UCG-001; s__uncultured_bacterium
1.2.1.3	p__Bacteroidota	7d837e469f347f06dd8fa0dc65026058_g__Muribaculaceae; s__uncultured_Barnesiella
1.2.1.3	p__Bacteroidota	83fc442b647dce378aef3924069ffe69_g__Muribaculaceae; s__uncultured_Barnesiella
1.2.1.3	p__Firmicutes	89a2d3a2d1223dc6fa1883f372e25cb3_g__RF39
1.2.1.3	p__Bacteroidota	98d3cbe00a5eb0d3bfa65c6cede7fa99_g__Muribaculaceae
1.2.1.3	p__Firmicutes	98e68bcb7a2d03fc29f83cf40ed50255_g__Lachnoclostridium
1.2.1.3	p__Bacteroidota	9f6b060b0d86aa7b407217c58c6b8b5c_g__Muribaculaceae; s__uncultured_bacterium
1.2.1.3	p__Firmicutes	a502697346980867cd272598f6262f30_g__Lachnospiraceae_NK4A136_group; s__uncultured_bacterium
1.2.1.3	p__Firmicutes	ab683899a13c59d7ee1afc1714426724_g__Lachnoclostridium; s__Dorea_sp.
1.2.1.3	p__Bacteroidota	ac379dc1a602238f5807c46e203421fa_g__Muribaculaceae
1.2.1.3	p__Firmicutes	c5400891472afcaeb508b02d545d91f7_g__Erysipelatoclostridiaceae; s__uncultured_bacterium
1.2.1.3	p__Bacteroidota	cbff0b8316c67cb425aa7136fa63d204_g__Muribaculaceae; s__uncultured_bacterium
1.2.1.3	p__Firmicutes	dcedd9e84ad51bfc566de7ab5e1fa848_g__uncultured; s__unidentified
1.2.1.3	p__Proteobacteria	ef8776bdf1dce3c211734d080fbe1989_g__uncultured; s__gut_metagenome
1.2.1.3	p__Firmicutes	0e0580fee07a050b6f4cb9118c1308fa_g__uncultured; s__unidentified
1.2.1.3	p__Firmicutes	1f2e4034e757282890b7255f87d6d0c9_g__uncultured
1.2.1.3	p__Firmicutes	3076137632ab112dc918789d3ca1fa4b_g__Dubosiella; s__Dubosiella_newyorkensis
1.2.1.3	p__Bacteroidota	3f7fb24443c70d32605833ab5f44e244_g__Muribaculaceae; s__uncultured_bacterium
1.2.1.3	p__Firmicutes	41c24144ab452ba83cbe025db612fe5e_g__Marvinbryantia; s__uncultured_bacterium
1.2.1.3	p__Bacteroidota	5c02e98114be3267b2dc839635bc5754_g__Rikenellaceae_RC9_gut_group
1.2.1.3	p__Firmicutes	5eb24430d6524a766cb908bcfb9a588c_g__Colidextribacter; s__uncultured_bacterium
1.2.1.3	p__Firmicutes	67e2bc5434f1a6a181f157ea434f3327_g__Colidextribacter
1.2.1.3	p__Firmicutes	6e9b43f06009f76fbb31b1b7012c53e9_g__UCG-009; s__uncultured_bacterium
1.2.1.3	p__Firmicutes	72f63e65e45a4b7e4b0283341db66154_g__Colidextribacter
1.2.1.3	p__Bacteroidota	89d06614824e067e46ca3a4d76cd8907_g__Alistipes
1.2.1.3	p__Bacteroidota	976014fd9f51b4354c2fbeca59cdb0e1_g__Muribaculaceae; s__uncultured_bacterium
1.2.1.3	p__Firmicutes	9cc51240bf4ea84b49588668ad9fe203_g__Lachnospiraceae_NK4A136_group; s__uncultured_bacterium
1.2.1.3	p__Firmicutes	a1182a579102ce13da8547c4ce1574b6_g__uncultured; s__Clostridium_sp.
1.2.1.3	p__Firmicutes	a1e2823042cc950bf9172a6a48705c7c_g__[Eubacterium]_fissicatena_group; s__uncultured_bacterium
1.2.1.3	p__Bacteroidota	a8dde3de05b9e932474c69e7267e2a72_g__Muribaculaceae
1.2.1.3	p__Firmicutes	b7d82a93c10d9038e5ef32bca3cee6a9_g__Lachnoclostridium
1.2.1.3	p__Firmicutes	be9f0557d47d20d216bc7b287c02630b_g__UCG-010
1.2.1.3	p__Firmicutes	ca0dfe2ff333393b7e0b3c0f8160a87e_g__Anaerostipes; s__uncultured_bacterium
1.2.1.3	p__Bacteroidota	d75d16ae48dd2d35323ef7caea80c138_g__Rikenella; s__uncultured_bacterium
1.2.1.3	p__Bacteroidota	e0789bf473eb9357af6970c71cd5e3cd_g__Muribaculaceae; s__uncultured_bacterium
1.2.1.3	p__Bacteroidota	f185bbcf7487df0cc0aa45b3274ada31_g__Alistipes; s__Alistipes_sp.
1.2.1.3	p__Bacteroidota	f9d9c4987965adfcc8914f0a2f81fbd6_g__Muribaculaceae
1.2.1.3	p__Firmicutes	19e36e7b4dfc64e7376c6a1e85e18a32_g__Lachnospiraceae_NK4A136_group; s__uncultured_bacterium
1.2.1.3	p__Firmicutes	3ec8a8d6f84de60b0579d90b35a05f8c_g__RF39; s__unidentified
1.2.1.3	p__Firmicutes	89ee4a892e27fd25c5a3c89af000f9e0_g__Lachnospiraceae_NK4A136_group; s__uncultured_bacterium
1.2.1.3	p__Actinobacteriota	8bd9a15a4085c5742c9f12050e504919_g__uncultured
1.2.1.3	p__Firmicutes	bda80dbd750fbd468b44e0891d6595fe_g__Lachnospiraceae_NK4A136_group; s__uncultured_bacterium
1.2.1.3	p__Firmicutes	e1f39e641c8af6543ac57b4f0ebb1d63_g__Lachnospiraceae_NK4A136_group; s__uncultured_bacterium
1.2.1.3	p__Firmicutes	e77db04b2c9c145eae370599775be50b_g__uncultured
1.2.1.3	p__Firmicutes	065df4b63caf91d720fa0cf99a0cc043_g__Lachnoclostridium; s__Dorea_sp.
1.2.1.3	p__Firmicutes	121e1441edd8e1f36e4d7af058468af5_g__uncultured; s__unidentified
1.2.1.3	p__Bacteroidota	35536b67ac098f597365834b219d0443_g__Muribaculaceae
1.2.1.3	p__Firmicutes	58edb26c8f1f9c5438d76aa2f5eba7cd_g__Blautia; s__unidentified
1.2.1.3	p__Firmicutes	6dcbadeff210d48ce97fdf39c59f1442_g__Lachnospiraceae_NK4A136_group
1.2.1.3	p__Firmicutes	857243720e1ac03d2f9f7a47f8e0699a_g__Lachnoclostridium; s__Dorea_sp.
1.2.1.3	p__Firmicutes	8ce4b0884990941385152c8a3dac42c3_f__Lachnospiraceae
1.2.1.3	p__Firmicutes	921d9f8725cbcebb9264f1974f917969_g__GCA-900066575; s__uncultured_bacterium
1.2.1.3	p__Bacteroidota	996e0a34ee78bfa9c58a1917e4c73a7b_g__Rikenella; s__uncultured_bacterium
1.2.1.3	p__Firmicutes	b7ac036f2eb506410fe26c9ffbfcb878_g__uncultured; s__uncultured_bacterium
1.2.1.3	p__Firmicutes	e833f8755a57c0494812683ea61ba2d7_f__Lachnospiraceae
1.2.1.3	p__Firmicutes	ebd364f37e3eaa20cd16537f362960db_f__Lachnospiraceae
1.2.1.3	p__Firmicutes	2ffe9dbbdc3aca64cc983cdbc06bb851_g__Candidatus_Stoquefichus; s__uncultured_bacterium
1.2.1.3	p__Bacteroidota	5b840b0f4ec68f0e82f81be90d95db60_g__Muribaculaceae; s__uncultured_Bacteroidales
1.2.1.3	p__Firmicutes	6323d2d59acd6d2cf8f42deb6a139cdf_g__Anaeroplasma; s__uncultured_bacterium
1.2.1.3	p__Bacteroidota	6c97147a0dd5b4cb73a5ff0d38660b44_g__Alistipes; s__uncultured_bacterium
1.2.1.3	p__Bacteroidota	728deef71e43113678509d10237b0fdd_g__Muribaculaceae
1.2.1.3	p__Firmicutes	8f0aa6a9a183dd2329d1e9aa37140e05_g__Lachnospiraceae_NK4A136_group; s__uncultured_bacterium
1.2.1.3	p__Firmicutes	93416c65da5ef7183eb18496077f18c4_g__RF39
1.2.1.3	p__Firmicutes	9f829eb37bdd5c6114ce7838671551b4_g__GCA-900066575; s__uncultured_bacterium
1.2.1.3	p__Bacteroidota	c272866d62fe66af7a25c6c02d431bd3_g__Muribaculaceae; s__uncultured_bacterium
1.2.1.3	p__Bacteroidota	c8dd605b1db2772dbdf4e2022f911353_g__Muribaculaceae; s__uncultured_Bacteroidales
1.2.1.3	p__Firmicutes	c96bfc34b2aecb66603cdb4e37166e7f_g__Lachnospiraceae_UCG-006; s__uncultured_bacterium
1.2.1.3	p__Firmicutes	caf401dda443ee085839d6b31d7fd412_g__Lachnospiraceae_NK4A136_group; s__uncultured_bacterium
1.2.1.3	p__Firmicutes	ce0f8a0e4f27b39ca8e62b3fd1eca0b9_g__Lachnospiraceae_NK4A136_group; s__uncultured_bacterium
1.2.1.3	p__Firmicutes	ebddccbcff0f0695d5bcab6278fa10fd_g__Lachnoclostridium; s__uncultured_Clostridiales
1.2.1.3	p__Firmicutes	f1149e3236889a526b7d89bec3701971_g__Intestinimonas; s__uncultured_bacterium
1.2.1.3	p__Firmicutes	f5ab5f1e8183394852fb6695dcb1b520_g__uncultured; s__uncultured_bacterium
1.2.1.3	p__Firmicutes	8320681eb323414782ff980e24c489e5_f__Lachnospiraceae
1.2.1.3	p__Firmicutes	dd693421d3909e8ce254ec08242e9550_f__Lachnospiraceae
1.2.1.3	p__Firmicutes	2833ae069b28fd35c05da5f75cc4cd22_g__Lachnospiraceae_NK4A136_group; s__uncultured_bacterium
1.2.1.3	p__Firmicutes	4960166b2d692634c73d80c5ad9fba01_g__Erysipelotrichaceae; s__uncultured_bacterium
1.2.1.3	p__Firmicutes	0a01491a6dec8a0fa97608c634148c46_g__Blautia; s__Lachnospiraceae_bacterium
1.2.1.3	p__Bacteroidota	115fc4ed204090cd4a40ef70fcff34ca_g__Muribaculaceae; s__uncultured_bacterium
1.2.1.3	p__Firmicutes	16c877de22948091dc6e4dbef62679f1_g__GCA-900066575; s__uncultured_bacterium
1.2.1.3	p__Firmicutes	1d84aeb384371509a7f96d2fe14682dd_g__Marvinbryantia; s__Clostridiales_bacterium
1.2.1.3	p__Bacteroidota	20e3e958141df74b0cd8baa920ff61dc_g__Muribaculaceae; s__uncultured_bacterium
1.2.1.3	p__Bacteroidota	253ce004a81d6332e1c1a185a495a1e7_g__Muribaculaceae; s__uncultured_Bacteroidales
1.2.1.3	p__Bacteroidota	271e18affced21eadd984dce3e8aaccf_g__Muribaculaceae; s__uncultured_Bacteroidales
1.2.1.3	p__Bacteroidota	38c8c93d1cacf455c30ce6eec7d8e8d0_g__Muribaculaceae; s__uncultured_bacterium
1.2.1.3	p__Bacteroidota	42e5c3576aac407e5b9d621e0d398e7b_g__Muribaculaceae; s__uncultured_bacterium
1.2.1.3	p__Bacteroidota	59d8be459a997724da486c184dafc19e_g__Muribaculaceae; s__uncultured_Bacteroidales
1.2.1.3	p__Firmicutes	66f17c20baa36d096a0613468171ea95_g__Lachnospiraceae_NK4A136_group; s__Clostridiales_bacterium
1.2.1.3	p__Firmicutes	6b31f49e42ce3e7e63578efe7f5ec415_g__Lachnospiraceae_NK4A136_group; s__uncultured_bacterium
1.2.1.3	p__Bacteroidota	6be41937ed241f78948b2198cbf11e81_g__Muribaculaceae; s__uncultured_bacterium
1.2.1.3	p__Bacteroidota	6e7a1f041d16dd504959390033dbf102_g__Muribaculaceae; s__uncultured_Bacteroidales
1.2.1.3	p__Proteobacteria	71c6452742fb8d8e0b1236f4ade9276b_g__uncultured
1.2.1.3	p__Bacteroidota	891d8ab4efc9ffc580bd76748545d5e0_g__Muribaculaceae; s__uncultured_organism
1.2.1.3	p__Bacteroidota	8ed9ed53f4844d267dbf0dc48c7bbe70_g__Odoribacter; s__unidentified
1.2.1.3	p__Bacteroidota	94a9d2ed556e3da40310892dc9689dd8_g__Muribaculaceae
1.2.1.3	p__Bacteroidota	9c6306eeb43b1dd0f918506a1fbc393b_g__Muribaculaceae; s__uncultured_Bacteroidales
1.2.1.3	p__Proteobacteria	a61f8a11fd2ba889e82e34de2753f76f_g__Parasutterella; s__uncultured_bacterium
1.2.1.3	p__Firmicutes	b08f38afc4129e6d17f2354d471029f3_g__Lachnospiraceae_NK4A136_group
1.2.1.3	p__Bacteroidota	b23ec8530713947f1f9c70487dd7b2a3_g__Muribaculaceae; s__uncultured_bacterium
1.2.1.3	p__Firmicutes	be9310c00f2de90a85c00e919748745f_g__Lachnospiraceae_NK4A136_group; s__uncultured_bacterium
1.2.1.3	p__Firmicutes	c6c4a2ea928594d5afccc25a2184f5f8_g__[Eubacterium]_xylanophilum_group; s__uncultured_bacterium
1.2.1.3	p__Bacteroidota	c96dc8333d3159cf35aa0b793740d6c5_g__Muribaculaceae; s__uncultured_bacterium
1.2.1.3	p__Firmicutes	d1280e85d201dde6711c59b218550524_f__Lachnospiraceae
1.2.1.3	p__Firmicutes	e202bc31ac6f1dc6b348b1333510e4d3_g__uncultured; s__uncultured_bacterium
1.2.1.3	p__Firmicutes	ed3b7499d4042ce4fe2628f256c8e346_g__Lachnoclostridium; s__Dorea_sp.
1.2.1.3	p__Firmicutes	f1f1b4961fcebc65481d4eaa47bfb5b3_g__[Eubacterium]_xylanophilum_group; s__uncultured_bacterium
1.2.1.3	p__Bacteroidota	f24413f5052deca72acff95ca8547bf8_g__Muribaculaceae; s__uncultured_bacterium
1.2.1.3	p__Proteobacteria	fd9c98accedcf273072d9d605d635688_g__Parasutterella; s__uncultured_bacterium
1.2.1.3	p__Firmicutes	025aaa1f80100d45a17777b4ba3780db_g__Erysipelatoclostridium; s__unidentified
1.2.1.3	p__Firmicutes	028b0de59b3ffe916933d3528aeb3e0d_g__RF39; s__uncultured_bacterium
1.2.1.3	p__Firmicutes	05733e239091d1ad7075fd9d7b9501f8_g__Lachnospiraceae_NK4A136_group
1.2.1.3	p__Bacteroidota	1dbed65e569b5789a08ed2eca82c5cfd_g__Muribaculaceae
1.2.1.3	p__Bacteroidota	2a128582f9c08ce7278072fff5df4a67_g__Muribaculaceae; s__uncultured_bacterium
1.2.1.3	p__Firmicutes	2ceb0315d87ee7c23a6782da0459b452_g__Lachnospiraceae_NK4A136_group; s__uncultured_bacterium
1.2.1.3	p__Bacteroidota	3235fce4948b5195a62d400414319e92_g__Muribaculaceae; s__uncultured_bacterium
1.2.1.3	p__Bacteroidota	3f13a3e363b849cb03bdc300db5243f4_g__Muribaculaceae; s__uncultured_bacterium
1.2.1.3	p__Bacteroidota	4a1927e13ffee7b38f76e9463a88b5f4_g__Rikenellaceae_RC9_gut_group; s__uncultured_bacterium
1.2.1.3	p__Bacteroidota	592f32f7c61551955386d86eb31ad15a_g__Muribaculaceae; s__uncultured_Bacteroidales
1.2.1.3	p__Bacteroidota	5dbbb3890fe23fc1a9a9e6a2c87e3ce7_g__Muribaculaceae; s__uncultured_organism
1.2.1.3	p__Firmicutes	63460861d1f38d6c3bb71b58b4a6c8c2_g__Lachnospiraceae_NK4A136_group; s__uncultured_bacterium
1.2.1.3	p__Firmicutes	77c38195eff6fc77dcc5f8c0668828b3_g__Marvinbryantia
1.2.1.3	p__Firmicutes	89a05e877702ce3169a42ab35af03ddd_g__Marvinbryantia; s__uncultured_bacterium
1.2.1.3	p__Bacteroidota	9463c9840cb1b83cd139c708569862dc_g__Muribaculaceae; s__mouse_gut
1.2.1.3	p__Firmicutes	9ffeb1dfdc4f5caa31c4a3087bcbb66f_f__Lachnospiraceae
1.2.1.3	p__Firmicutes	a7d03e0132f45022102075d8d3855ec9_f__Lachnospiraceae
1.2.1.3	p__Firmicutes	b347b6a66ddec235fae1108b7f788d3a_g__Lachnospiraceae_NK4A136_group; s__uncultured_bacterium
1.2.1.3	p__Firmicutes	b54740b20ba929de1a769e182898d3f7_g__RF39; s__unidentified
1.2.1.3	p__Bacteroidota	b5889ccab005ea8e3d06dc35d1e01ed7_g__Muribaculaceae; s__uncultured_bacterium
1.2.1.3	p__Bacteroidota	c73f34ec43fe2ca534a38ee1261e7076_g__Muribaculaceae
1.2.1.3	p__Firmicutes	dcaf949fc7af7b27bdbf2ed79e1e30ca_g__Lachnospiraceae_NK4A136_group; s__uncultured_bacterium
1.2.1.3	p__Bacteroidota	fe8e31b417e2dfaccbd9e6706a555d35_g__Muribaculaceae; s__uncultured_Bacteroidales
1.2.1.3	p__Firmicutes	1fe39cb87452d11045f87e99e7477d88_g__Lachnospiraceae_NK4A136_group; s__uncultured_bacterium
1.2.1.3	p__Bacteroidota	2104384d8a098633791cc9f777dd68af_g__Muribaculaceae
1.2.1.3	p__Firmicutes	236e1916505edc184972d5a764785834_f__Lachnospiraceae
1.2.1.3	p__Firmicutes	69b71494e6c291ad21cfd015fee1db6b_g__Lachnospiraceae_NK4A136_group; s__uncultured_bacterium
1.2.1.3	p__Firmicutes	ae2df1761b8ea60a41d925bc25e930f5_g__Lachnospiraceae_UCG-001; s__uncultured_bacterium
1.2.1.3	p__Firmicutes	1adc572c116a86a0c4fc4d36dc282006_g__Lachnoclostridium; s__Dorea_sp.
1.2.1.3	p__Firmicutes	a2b92b9bb4dffdc0a4c9986927045586_g__Erysipelatoclostridium; s__unidentified
1.2.1.3	p__Firmicutes	2e4c5e7436d307eaa68851a323ec0e7a_g__Lachnospiraceae_UCG-006
1.2.1.3	p__Bacteroidota	06b5afb69b721b3994f820ca2a5a3c6c_g__Muribaculaceae; s__uncultured_bacterium
1.2.1.3	p__Bacteroidota	ac8b966e33bf2970bea2d610fc30f969_g__Muribaculaceae; s__uncultured_bacterium
1.2.1.3	p__Firmicutes	463d91b96ca33e004367a2598a3efe0d_g__RF39
1.2.1.3	p__Bacteroidota	551321666921898370347e7e05a1a5cf_g__Muribaculaceae; s__uncultured_bacterium
1.2.1.3	p__Firmicutes	c256ea85223bab0b6f96c7e0d76304ff_g__Lachnospiraceae_NK4A136_group; s__uncultured_Clostridiales
1.2.1.3	p__Firmicutes	4ddc70517e7a580ce704cfc08b79a87b_g__RF39
1.2.1.3	p__Firmicutes	e4c7ca92231aa70845df00b42066c4db_g__Marvinbryantia; s__Clostridiales_bacterium
3.5.1.4	p__Firmicutes	0711c098ced116de5018636287952239_g__Lachnoclostridium; s__uncultured_organism
3.5.1.4	p__Actinobacteriota	356d6ba04ef2091f6f29c14c4ba710f5_g__Enterorhabdus; s__uncultured_bacterium
3.5.1.4	p__Firmicutes	3c8ae3dd3ce97b15c5c721ed47df9a20_f__Lachnospiraceae
3.5.1.4	p__Actinobacteriota	3fb2590533439e7d46f5221296a92964_g__Gordonibacter; s__uncultured_bacterium
3.5.1.4	p__Actinobacteriota	60a27c3846cc717b8642c9682fbc7184_g__Enterorhabdus; s__uncultured_bacterium
3.5.1.4	p__Actinobacteriota	78ea254afe1373d7ceee561702a529a2_g__Enterorhabdus; s__Adlercreutzia_mucosicola
3.5.1.4	p__Firmicutes	826c6536062eb158a1ae1bbaca7b35f1_g__Lactococcus
3.5.1.4	p__Actinobacteriota	d0918044aa2f37c99c8f7cf67af36e6f_g__Enterorhabdus; s__uncultured_bacterium
3.5.1.4	p__Actinobacteriota	d226dfc4d8c3e026573572df2de2c3ec_g__Enterorhabdus; s__uncultured_bacterium
3.5.1.4	p__Actinobacteriota	06dc41daba432842f082c9b0dbbbb1c6_g__Rothia; s__Rothia_nasimurium
3.5.1.4	p__Firmicutes	ae51327372af53c8388216f85001fa25_g__uncultured; s__uncultured_bacterium
3.5.1.4	p__Actinobacteriota	b2cc630c15059f0ef8eb896dfa5ccf46_g__Enterorhabdus; s__uncultured_bacterium
3.5.1.4	p__Actinobacteriota	e819541eef8bccf7a50c4681e0396f8a_g__Enterorhabdus; s__uncultured_bacterium
3.5.1.4	p__Proteobacteria	ef8776bdf1dce3c211734d080fbe1989_g__uncultured; s__gut_metagenome
3.5.1.4	p__Firmicutes	4db5ac9fbbb89c5fc979475084c8c596_g__Enterococcus
3.5.1.4	p__Actinobacteriota	8bd9a15a4085c5742c9f12050e504919_g__uncultured
3.5.1.4	p__Actinobacteriota	bc3b4b8e1d03e042c115ceb7693632dc_g__DNF00809; s__uncultured_bacterium
3.5.1.4	p__Firmicutes	c9a2c3e27d18b8794fe4d6e9a2bcbb68_g__Lachnoclostridium; s__uncultured_organism
3.5.1.4	p__Actinobacteriota	29ad49f3863649d46b1b069c4fb3b633_g__Enterorhabdus
3.5.1.4	p__Firmicutes	4ca9386181668d3f60860569d4c013fe_g__uncultured; s__uncultured_bacterium
3.5.1.4	p__Actinobacteriota	6a40778ae334c236755ca276c60c7da4_g__Enterorhabdus; s__uncultured_bacterium
3.5.1.4	p__Actinobacteriota	d7d2d7a83f598b7f95002f1efc8d2d4a_g__Parvibacter; s__Adlercreutzia_caecicola
3.5.1.4	p__Firmicutes	61c4587322b32330bacda938d2b939c5_f__Lachnospiraceae
3.5.1.4	p__Firmicutes	9ffeb1dfdc4f5caa31c4a3087bcbb66f_f__Lachnospiraceae
3.5.1.4	p__Firmicutes	0426b600e131cbc816e8e3cfb868cf01_f__Lachnospiraceae
3.7.1.3	p__Bacteroidota	5c02e98114be3267b2dc839635bc5754_g__Rikenellaceae_RC9_gut_group
3.7.1.3	p__Bacteroidota	4a1927e13ffee7b38f76e9463a88b5f4_g__Rikenellaceae_RC9_gut_group; s__uncultured_bacterium
4.1.99.1	p__Bacteroidota	1c558e167f63575856efd381c25be905_g__Odoribacter; s__uncultured_bacterium
4.1.99.1	p__Verrucomicrobiota	4a4d11bb32e68079b4c71483bf0fcf36_g__Akkermansia; s__Akkermansia_muciniphila
4.1.99.1	p__Firmicutes	4c5c5e6b4250b9ee1543d3a43572c674_g__uncultured; s__uncultured_bacterium
4.1.99.1	p__Firmicutes	6a73c9a8ab194e9f180e7d7bbdaae4e5_g__Family_XIII_UCG-001; s__uncultured_bacterium
4.1.99.1	p__Bacteroidota	7f7f08733e0212318c3cb9c7bb4c11ca_g__Odoribacter
4.1.99.1	p__Bacteroidota	85303ba2dfd710cb7be559728b4e7d64_g__Alistipes; s__Alistipes_sp.
4.1.99.1	p__Bacteroidota	89c8191187fc088f4b9171b6904ef2f8_g__Bacteroides
4.1.99.1	p__Bacteroidota	adce76819c33a5da4857d9447ede31f2_g__Odoribacter; s__unidentified
4.1.99.1	p__Bacteroidota	ae8eaaa636d4be09d307e9d37b15d595_g__Bacteroides; s__Bacteroides_acidifaciens
4.1.99.1	p__Bacteroidota	9555baaac96eee14c715e06d0addd470_g__Bacteroides; s__Bacteroides_acidifaciens
4.1.99.1	p__Firmicutes	a59e17447cb16727f13478163a43185c_g__Anaerotruncus; s__uncultured_bacterium
4.1.99.1	p__Firmicutes	b180a2455b236c103cf0bfe620095736_g__Romboutsia
4.1.99.1	p__Bacteroidota	b41cefbb860656175a554699984c3f1c_g__Bacteroides; s__Bacteroides_caecimuris
4.1.99.1	p__Firmicutes	11e89ffda86d2a965463e0e9338decfe_g__Romboutsia
4.1.99.1	p__Bacteroidota	ef67fab0816573ef3ec2ef54fe0cfe09_g__Odoribacter; s__uncultured_bacterium
4.1.99.1	p__Bacteroidota	63f4618148af4cbf2c041d49b6cb30d2_g__Alistipes; s__uncultured_bacterium
4.1.99.1	p__Bacteroidota	89d06614824e067e46ca3a4d76cd8907_g__Alistipes
4.1.99.1	p__Bacteroidota	8ad137e34e7155cb41c2d3e1804b0840_g__Bacteroides
4.1.99.1	p__Bacteroidota	d75d16ae48dd2d35323ef7caea80c138_g__Rikenella; s__uncultured_bacterium
4.1.99.1	p__Bacteroidota	f185bbcf7487df0cc0aa45b3274ada31_g__Alistipes; s__Alistipes_sp.
4.1.99.1	p__Bacteroidota	996e0a34ee78bfa9c58a1917e4c73a7b_g__Rikenella; s__uncultured_bacterium
4.1.99.1	p__Bacteroidota	af955cb34d760fb815dfe66af01be4df_g__Bacteroides
4.1.99.1	p__Bacteroidota	6c97147a0dd5b4cb73a5ff0d38660b44_g__Alistipes; s__uncultured_bacterium
4.1.99.1	p__Bacteroidota	b6ec94e16edeed24ecb8a4310f01e8c3_g__Alistipes; s__uncultured_bacterium
4.1.99.1	p__Bacteroidota	8ed9ed53f4844d267dbf0dc48c7bbe70_g__Odoribacter; s__unidentified
4.1.99.1	p__Bacteroidota	dafb980849f1f4aa077b2d60716a5224_g__Alistipes; s__uncultured_bacterium
4.1.99.1	p__Bacteroidota	da66c608b3315a9c3b255892ed7ae1d3_g__Alistipes; s__uncultured_bacterium
5.3.1.24	p__Firmicutes	007ea182cee662e5392f97ae489f3e98_f__Lachnospiraceae
5.3.1.24	p__Firmicutes	00de454897cdcdbd5652526ba193e8e2_g__[Eubacterium]_xylanophilum_group; s__uncultured_bacterium
5.3.1.24	p__Firmicutes	01acf763f3cb5b349b4987b2732e370b_g__uncultured; s__uncultured_bacterium
5.3.1.24	p__Bacteroidota	023f7280846713fe903255d7a0e6fc4f_g__Parabacteroides
5.3.1.24	p__Firmicutes	02fa23679a7beb538ebcdbea5d17ecb1_g__Lachnospiraceae_NK4A136_group; s__uncultured_bacterium
5.3.1.24	p__Firmicutes	0395fb209e12702949778485f8152de6_g__Lachnospiraceae_NK4A136_group; s__Lachnospiraceae
5.3.1.24	p__Bacteroidota	05b855aed92fda2c681ca89d3d2f3a04_g__Muribaculaceae; s__uncultured_Bacteroidales
5.3.1.24	p__Firmicutes	0711c098ced116de5018636287952239_g__Lachnoclostridium; s__uncultured_organism
5.3.1.24	p__Firmicutes	09382334d0df7dce9d17f48fc1b346b8_g__Lachnospiraceae_NK4A136_group
5.3.1.24	p__Firmicutes	0b7291eb7679c5e86bd067e49b42c9ac_g__Lachnospiraceae_NK4A136_group; s__uncultured_bacterium
5.3.1.24	p__Firmicutes	0dbdd4174ad494db047bc9c77ea89714_g__A2
5.3.1.24	p__Bacteroidota	0e3498f339900f9eccd4f272264b403b_g__Muribaculaceae; s__uncultured_bacterium
5.3.1.24	p__Firmicutes	1351da9fbe997f568bb047468eddcf70_g__Clostridia_UCG-014; s__unidentified
5.3.1.24	p__Bacteroidota	14c64ee6e61b8ab9ac2247071649c426_g__Muribaculaceae; s__uncultured_bacterium
5.3.1.24	p__Firmicutes	183f55721540691af849c4a8d8ee9866_g__Roseburia; s__uncultured_bacterium
5.3.1.24	p__Firmicutes	19340ba35889a04afd7c022ad39db9eb_g__Lachnospiraceae_NK4A136_group; s__uncultured_bacterium
5.3.1.24	p__Bacteroidota	1a799986bc2f034fdaf4f3e0b0460365_g__Parabacteroides; s__Parabacteroides_distasonis
5.3.1.24	p__Bacteroidota	1a840f62a4db60db870a63fe36fb4a98_g__Muribaculaceae; s__uncultured_bacterium
5.3.1.24	p__Firmicutes	1a8afb65818afa93d4b3837b46fbe4e8_g__Marvinbryantia; s__uncultured_bacterium
5.3.1.24	p__Firmicutes	1be3367ffb2f711bebec438663212d78_g__Lachnospiraceae_NK4A136_group
5.3.1.24	p__Firmicutes	1c26eded5fd3ecdc3a1462a3ead7789a_g__[Eubacterium]_brachy_group; s__uncultured_bacterium
5.3.1.24	p__Bacteroidota	1c558e167f63575856efd381c25be905_g__Odoribacter; s__uncultured_bacterium
5.3.1.24	p__Firmicutes	1e55aa70993cd285887727c8ea1125e2_f__Lachnospiraceae
5.3.1.24	p__Firmicutes	1f7647902d48366218bb0e27d3e80358_g__uncultured
5.3.1.24	p__Bacteroidota	21cf49f9cd4291894ee1edbd9f02178e_g__Muribaculaceae; s__uncultured_bacterium
5.3.1.24	p__Firmicutes	2401278a799c6b1d30d0b1f10fe72d1e_g__Lachnoclostridium
5.3.1.24	p__Firmicutes	24459f4255cb86686d67be8f26e227cf_f__Lachnospiraceae
5.3.1.24	p__Firmicutes	24a85be0601c7998c621a61ee7aa6be9_g__Lachnospiraceae_UCG-006; s__uncultured_bacterium
5.3.1.24	p__Bacteroidota	25ec29d7d1fddbf1449c0415255adbcf_g__Muribaculaceae; s__uncultured_bacterium
5.3.1.24	p__Firmicutes	25fb05450c6e274d4cea07bcf065f9b5_g__[Eubacterium]_xylanophilum_group; s__uncultured_bacterium
5.3.1.24	p__Bacteroidota	2be4d3488b22a1444ac7c5a7cb2e2b45_g__Muribaculaceae
5.3.1.24	p__Firmicutes	2c26193e445296e58fcb296449ef625c_g__Lachnospiraceae_NK4A136_group; s__uncultured_bacterium
5.3.1.24	p__Firmicutes	2c72df53c1900bc2caf3be2bb3af8b03_g__uncultured; s__uncultured_bacterium
5.3.1.24	p__Bacteroidota	2d04073eb0c8c741ecc921842a04bf74_g__Muribaculaceae; s__uncultured_bacterium
5.3.1.24	p__Firmicutes	3231f4171fa410ec677db2adc9200750_g__Lachnospiraceae_NK4A136_group
5.3.1.24	p__Bacteroidota	33413f48f9c88e3436c85a26863a6a2e_g__Muribaculaceae; s__uncultured_bacterium
5.3.1.24	p__Firmicutes	3739d85c5927d66548c239d208125056_g__Lachnospiraceae_NK4A136_group; s__uncultured_Clostridiales
5.3.1.24	p__Firmicutes	380dd33f34de60b6b5762a729c58ae0d_g__Lachnospiraceae_NK4A136_group; s__uncultured_bacterium
5.3.1.24	p__Firmicutes	389ee11321e3e3fa954cd5182e6d13a0_g__Roseburia; s__uncultured_bacterium
5.3.1.24	p__Firmicutes	3adb3c66a497234dcfba0bcc294ba620_g__Lachnospiraceae_NK4A136_group; s__uncultured_bacterium
5.3.1.24	p__Firmicutes	3c8ae3dd3ce97b15c5c721ed47df9a20_f__Lachnospiraceae
5.3.1.24	p__Firmicutes	422b9e9b6a06067a2c65507c7590da9e_g__Lachnoclostridium; s__uncultured_organism
5.3.1.24	p__Bacteroidota	426b68342fad31909c61483a7c64276e_g__Muribaculaceae
5.3.1.24	p__Firmicutes	42c93da35018aabb9baf169e7da9a0d7_g__uncultured; s__uncultured_bacterium
5.3.1.24	p__Firmicutes	43860e799d17ff233dcf13f4a3e6bef7_g__Lachnospiraceae_NK4A136_group; s__Clostridiales_bacterium
5.3.1.24	p__Bacteroidota	44cd3d5f42a9f476a71e6a008df0cf18_g__Muribaculaceae; s__unidentified
5.3.1.24	p__Firmicutes	45a1ec7ac05da50a2f5ebf2ed779c308_g__uncultured; s__uncultured_bacterium
5.3.1.24	p__Firmicutes	45fa8c853f5c6d8cc5822f14e3e49919_f__Lachnospiraceae
5.3.1.24	p__Verrucomicrobiota	4a4d11bb32e68079b4c71483bf0fcf36_g__Akkermansia; s__Akkermansia_muciniphila
5.3.1.24	p__Firmicutes	4d76f3fc03fdc2abe08dd6b5bf973aed_g__[Eubacterium]_xylanophilum_group; s__uncultured_bacterium
5.3.1.24	p__Campilobacterota	4f5de3c2cb0931768fc2fcd659a370b3_g__Helicobacter; s__Helicobacter_hepaticus
5.3.1.24	p__Firmicutes	506369a34f2b23fc53b2947d119cf91f_g__Clostridia_UCG-014; s__unidentified
5.3.1.24	p__Firmicutes	52ca0ca4ef6c516b7722296a97e32e37_g__Erysipelatoclostridium
5.3.1.24	p__Bacteroidota	5418a2ebf7d2bea676cc1e0f0bac83e7_g__Muribaculaceae; s__uncultured_bacterium
5.3.1.24	p__Bacteroidota	558f3babf7c96bc749419ff47e038544_g__Muribaculaceae
5.3.1.24	p__Firmicutes	599daaa5400f6a992e1696029776c382_g__Lachnospiraceae_NK4A136_group; s__uncultured_bacterium
5.3.1.24	p__Bacteroidota	5ec40626410c02403aeea79b276e8e50_g__Muribaculaceae; s__uncultured_bacterium
5.3.1.24	p__Firmicutes	5f0783f748c0ea140c9f5f56c2adf2a9_g__[Eubacterium]_coprostanoligenes_group
5.3.1.24	p__Firmicutes	629d4c04e83799eb34f56cf5c2561371_g__uncultured; s__uncultured_bacterium
5.3.1.24	p__Firmicutes	63df81406311f80be97d34b4d045e0de_g__Lachnospiraceae_NK4A136_group
5.3.1.24	p__Firmicutes	644eebd9755803424684db89ef7c766f_g__Clostridia_UCG-014
5.3.1.24	p__Firmicutes	66f008bf9b2338e8329874dfd57dc460_g__Lachnospiraceae_UCG-001; s__uncultured_bacterium
5.3.1.24	p__Firmicutes	6ae5245456262b07d56ba9cf19aef80c_g__Ruminococcus
5.3.1.24	p__Firmicutes	6e24e5bcc39e8668c74b49cccb8ae49b_g__uncultured; s__mouse_gut
5.3.1.24	p__Bacteroidota	6eff124c35fd9a0b2f6be1172eea880c_g__Muribaculaceae; s__uncultured_organism
5.3.1.24	p__Bacteroidota	7107eaa7c0053edce54b5d655d07b2a8_g__Muribaculaceae; s__unidentified
5.3.1.24	p__Firmicutes	728a62cebe22b81652b282808fadf702_g__Lachnospiraceae_NK4A136_group; s__uncultured_bacterium
5.3.1.24	p__Firmicutes	740c2c91d3c40e163ced1bc34777043c_g__Lachnospiraceae_NK4A136_group; s__uncultured_bacterium
5.3.1.24	p__Bacteroidota	74c00a71bae2c67ae09ed3d90f427f7b_g__Prevotellaceae_NK3B31_group; s__uncultured_bacterium
5.3.1.24	p__Firmicutes	753843c113d196cc76d54878206e8886_g__Lachnospiraceae_UCG-001
5.3.1.24	p__Bacteroidota	756778bb366ebb40f0a617bbd7adc74b_g__Muribaculaceae; s__uncultured_bacterium
5.3.1.24	p__Firmicutes	77c400af8685be3a11f06edc0872e725_f__Lachnospiraceae
5.3.1.24	p__Bacteroidota	78c98b53fc4a72dfbfac4b3a28166da2_g__Muribaculaceae; s__uncultured_bacterium
5.3.1.24	p__Bacteroidota	79b349f54542b367922b2cf767220e7e_g__Muribaculaceae; s__uncultured_Bacteroidales
5.3.1.24	p__Firmicutes	7a5a038e56ff436c4b14353d25c34980_g__Lachnospiraceae_UCG-001
5.3.1.24	p__Firmicutes	7ac7750737f54d956be18a11cb7cae4a_g__Clostridia_UCG-014
5.3.1.24	p__Bacteroidota	7f7f08733e0212318c3cb9c7bb4c11ca_g__Odoribacter
5.3.1.24	p__Firmicutes	8641134d199beb186b09c007464c32d0_g__Lachnospiraceae_NK4A136_group; s__uncultured_bacterium
5.3.1.24	p__Bacteroidota	8876752d65bae0ff79dd74c73c6b63b7_g__Muribaculaceae; s__uncultured_bacterium
5.3.1.24	p__Bacteroidota	89c8191187fc088f4b9171b6904ef2f8_g__Bacteroides
5.3.1.24	p__Firmicutes	8a6550cb7976ee5b1fe28479ccbd77dd_g__uncultured; s__uncultured_bacterium
5.3.1.24	p__Bacteroidota	8c4105515ae03aa341b334c983646b01_g__Muribaculaceae; s__uncultured_Bacteroidales
5.3.1.24	p__Bacteroidota	8fdb3a5a45f295bba6bfcc6316ec95b0_g__Prevotellaceae_UCG-001; s__uncultured_bacterium
5.3.1.24	p__Bacteroidota	912898e81aa9f22131b920ed6e9074ba_g__Muribaculaceae; s__uncultured_bacterium
5.3.1.24	p__Firmicutes	931f5651b47265d89ea7c1de4f5cebcb_g__uncultured; s__uncultured_bacterium
5.3.1.24	p__Firmicutes	9a9b5b2768c147df04f92d4fd002cbe2_g__Lachnospiraceae_NK4A136_group; s__uncultured_bacterium
5.3.1.24	p__Bacteroidota	9c674ea9f035d6b85e49c574cccdb474_g__Muribaculaceae; s__uncultured_bacterium
5.3.1.24	p__Firmicutes	9c6d66f73ce11845ee535bd4b4ec2538_g__Eisenbergiella; s__uncultured_bacterium
5.3.1.24	p__Firmicutes	9ce1d09ced4183b78f9f9ed979996d49_g__Lachnoclostridium; s__uncultured_organism
5.3.1.24	p__Firmicutes	9d522d3fe8133e17deadbe47f22c00dc_f__Lachnospiraceae
5.3.1.24	p__Firmicutes	9e58f8612603f939d2f69bb6285d1bb0_g__uncultured; s__uncultured_bacterium
5.3.1.24	p__Firmicutes	a0aa64bf717b4907705a9b2f7a88adef_g__Clostridium_sensu_stricto_1
5.3.1.24	p__Bacteroidota	a303f0ea0b2a9a09a8acab9d1749f570_g__Muribaculaceae
5.3.1.24	p__Bacteroidota	a438747c6a89df95c111f3e44aa94330_g__Muribaculaceae; s__uncultured_Bacteroidales
5.3.1.24	p__Firmicutes	a816ad5e7696b95eadfb606faafee63f_g__Christensenellaceae_R-7_group; s__unidentified
5.3.1.24	p__Firmicutes	aaee1d5f05d61187c604389c366874e2_g__Lachnospiraceae_UCG-006; s__uncultured_bacterium
5.3.1.24	p__Bacteroidota	ab0f2cd77bdd4620c163928bed76fd69_g__Muribaculaceae; s__uncultured_bacterium
5.3.1.24	p__Proteobacteria	ac164649e33237f799c1ffee4f344d5d_g__Escherichia-Shigella
5.3.1.24	p__Bacteroidota	adce76819c33a5da4857d9447ede31f2_g__Odoribacter; s__unidentified
5.3.1.24	p__Firmicutes	ae1561db6793d291d32bcebdf8768871_f__Lachnospiraceae
5.3.1.24	p__Firmicutes	ae589277d6321e52462ece65b5ba3338_f__Lachnospiraceae
5.3.1.24	p__Bacteroidota	ae8eaaa636d4be09d307e9d37b15d595_g__Bacteroides; s__Bacteroides_acidifaciens
5.3.1.24	p__Firmicutes	b006b8d6ac186de3903f992bbaf1970a_g__Lachnospiraceae_NK4A136_group; s__uncultured_bacterium
5.3.1.24	p__Firmicutes	b057625eb2c4f0b8292238f471f05a93_f__Lachnospiraceae
5.3.1.24	p__Firmicutes	b4021fde7e75e5a11d350ac58b5bfa97_g__Lachnospiraceae_NK4A136_group; s__Trichinella_pseudospiralis
5.3.1.24	p__Bacteroidota	b6768cc55c394aa14c73405fa9bed5d0_g__Muribaculaceae
5.3.1.24	p__Bacteroidota	b765e7b6d7e7f72eeec000950d75a78e_g__Muribaculaceae; s__uncultured_bacterium
5.3.1.24	p__Firmicutes	b82e6ada43ff711706fb342a27243156_g__uncultured
5.3.1.24	p__Firmicutes	b8af776d1fe785fc2f360153d6d6282b_g__Clostridia_UCG-014; s__uncultured_bacterium
5.3.1.24	p__Bacteroidota	b9f6a9f98e009c41394c20c2a06cbc43_g__Muribaculaceae; s__uncultured_organism
5.3.1.24	p__Firmicutes	bdf55011067ccfab51c0cec99dca9263_g__Clostridia_UCG-014; s__unidentified
5.3.1.24	p__Bacteroidota	be58e13fe055610f0e449b277971f852_g__Muribaculaceae; s__uncultured_bacterium
5.3.1.24	p__Firmicutes	c082be43b83ee462a38af32f65460cb8_g__Monoglobus
5.3.1.24	p__Bacteroidota	c0f1a076d8b8c0d9d8cd0aa425357f89_g__Muribaculaceae; s__uncultured_bacterium
5.3.1.24	p__Firmicutes	c1662bbbf5aa7cc1c9d1abeeace54257_f__Lachnospiraceae
5.3.1.24	p__Bacteroidota	c1f9a26fa435f8fd861d10b79e2c1ec5_g__Muribaculaceae; s__uncultured_bacterium
5.3.1.24	p__Firmicutes	c3c185a230bdf8439d3eb292f7fcb6b2_f__Lachnospiraceae
5.3.1.24	p__Bacteroidota	c53c2f80e7703c5757b810ac81b4cfd9_g__Muribaculaceae; s__uncultured_bacterium
5.3.1.24	p__Firmicutes	c604802452051e70cf95e44c03039c21_g__Incertae_Sedis; s__uncultured_Clostridiales
5.3.1.24	p__Firmicutes	c609be6e2bd22cb9757706051d8731c4_g__Lachnoclostridium
5.3.1.24	p__Firmicutes	c76e8efd6f1471a1e82416dc263ae7b8_g__Lactobacillus; s__Lactobacillus_murinus
5.3.1.24	p__Bacteroidota	c9c42e02e53b6a04a70e9740c345b513_g__Muribaculaceae; s__uncultured_Bacteroidales
5.3.1.24	p__Firmicutes	cb1ee40fd52c15336ad44f4f30dd5b4e_g__Blautia; s__Lachnospiraceae_bacterium
5.3.1.24	p__Firmicutes	cb88be05b757c36f916411e58a021605_g__Lachnospiraceae_UCG-006; s__uncultured_bacterium
5.3.1.24	p__Firmicutes	cc9633d94be6f36f50aded6a8571143f_g__Lachnospiraceae_NK4A136_group; s__Lachnospiraceae
5.3.1.24	p__Firmicutes	ce26fd45f382f464e5d18c90c4863586_f__Lachnospiraceae
5.3.1.24	p__Bacteroidota	d549f8a736597d1ac115c42badf86228_g__Muribaculaceae; s__uncultured_Bacteroidales
5.3.1.24	p__Bacteroidota	d64ceaa8a21070bfcf99b3073e3b48d4_g__Muribaculaceae
5.3.1.24	p__Firmicutes	d6e945dc75e3d7574eb070b815de4206_g__Lachnospiraceae_NK4A136_group
5.3.1.24	p__Firmicutes	dc4f2fdbde878b917df89bf0ea00a6e4_f__Lachnospiraceae
5.3.1.24	p__Firmicutes	dccf7226b261bc16f6ec80e2a1c86fa4_g__Lachnospiraceae_NK4A136_group; s__Clostridiales_bacterium
5.3.1.24	p__Bacteroidota	e1d0a488be05d5a49f55aa9593b8da2a_g__Muribaculum
5.3.1.24	p__Firmicutes	eb56341778998cf9e9c198ed9cebf002_g__Clostridia_UCG-014; s__unidentified
5.3.1.24	p__Firmicutes	efbf1f250420c8093b4034a1b33a2abc_f__Oscillospiraceae
5.3.1.24	p__Firmicutes	f08ae9003e56fcb630879411a91e69be_g__uncultured; s__uncultured_bacterium
5.3.1.24	p__Firmicutes	f095ee0c59b8f8cf81acfa8615b8b24f_g__uncultured; s__uncultured_bacterium
5.3.1.24	p__Firmicutes	f20bc92260c1ff50807ef3beb64aa77f_g__Blautia; s__Lachnospiraceae_bacterium
5.3.1.24	p__Bacteroidota	f21485dcfca1df7a58c5e0ebf9af5709_g__Muribaculaceae; s__uncultured_bacterium
5.3.1.24	p__Firmicutes	f25eb61a1f2d588213b625a10e441f74_g__Streptococcus; s__Streptococcus_danieliae
5.3.1.24	p__Firmicutes	f3ed0e37a9a90948a8516bdf8f9f3188_f__Lachnospiraceae
5.3.1.24	p__Firmicutes	f530d8f73c65b7253c41ea0bb104024d_g__Lachnospiraceae_NK4A136_group; s__uncultured_bacterium
5.3.1.24	p__Bacteroidota	f58b05776feb4da57c2bb3747098feb0_g__Muribaculaceae; s__uncultured_Bacteroidales
5.3.1.24	p__Bacteroidota	f689ce0baf085782fb4a4cf1ec6d3461_g__Muribaculaceae; s__uncultured_Bacteroidales
5.3.1.24	p__Firmicutes	f9ad3f609b662f3d8c7b543b999cf108_g__[Eubacterium]_xylanophilum_group; s__uncultured_bacterium
5.3.1.24	p__Bacteroidota	ff8f5dcdc80330acd5cfdde1647b9bb7_g__Muribaculaceae; s__uncultured_Muribaculaceae
5.3.1.24	p__Firmicutes	052a2a9d75ab13694299221319f664ac_g__Roseburia; s__uncultured_bacterium
5.3.1.24	p__Bacteroidota	06835dfe6b7fa902578dd16c822c7d6a_g__Muribaculaceae; s__uncultured_bacterium
5.3.1.24	p__Actinobacteriota	06dc41daba432842f082c9b0dbbbb1c6_g__Rothia; s__Rothia_nasimurium
5.3.1.24	p__Proteobacteria	1d886d533d3960709a30a2e11c4f8ee7_g__uncultured; s__unidentified_rumen
5.3.1.24	p__Firmicutes	2005b33a13f2dd604f98f73a6df5898b_g__Lachnospiraceae_NK4A136_group; s__uncultured_bacterium
5.3.1.24	p__Firmicutes	226528d097b59202454ab02e37032cc8_g__Lachnospiraceae_UCG-006
5.3.1.24	p__Firmicutes	2465b1883a834789bb42096a35c18d14_g__uncultured
5.3.1.24	p__Firmicutes	418d9cc0e797591a4f36f1c5cc86cd46_g__Lachnospiraceae_NK4A136_group
5.3.1.24	p__Firmicutes	480569d761cf1d663f7f9c2d1ff65739_g__uncultured; s__unidentified
5.3.1.24	p__Firmicutes	7059733afca7f5cb14086301e357f391_g__Lachnospiraceae_NK4A136_group; s__uncultured_bacterium
5.3.1.24	p__Firmicutes	7bb028631c636d04bcc393d7f8c40db9_g__Lachnospiraceae_NK4A136_group; s__Lachnospiraceae_bacterium
5.3.1.24	p__Bacteroidota	857791c1e00367b4eacac723df7bb335_g__Muribaculaceae
5.3.1.24	p__Bacteroidota	9555baaac96eee14c715e06d0addd470_g__Bacteroides; s__Bacteroides_acidifaciens
5.3.1.24	p__Firmicutes	a21666cb73b8385f2aa768ee652db176_g__Lachnoclostridium
5.3.1.24	p__Bacteroidota	abebb50d2755ffafb293c2af00de66d1_g__Muribaculaceae; s__uncultured_bacterium
5.3.1.24	p__Firmicutes	b06e0227eab095421a61d79659bf8e30_g__Erysipelatoclostridium; s__unidentified
5.3.1.24	p__Bacteroidota	b41cefbb860656175a554699984c3f1c_g__Bacteroides; s__Bacteroides_caecimuris
5.3.1.24	p__Firmicutes	b7a32562f6bfcb3bda7eece6bd7b388b_f__Lachnospiraceae
5.3.1.24	p__Firmicutes	bc0d120e34b0afbe1b82d04ff5a99a38_g__[Eubacterium]_coprostanoligenes_group; s__gut_metagenome
5.3.1.24	p__Firmicutes	bdbc3612583ebdff3560cb8084905936_g__Roseburia
5.3.1.24	p__Firmicutes	c088da20592992ac0a3a7dbf21a4b93c_g__uncultured; s__unidentified
5.3.1.24	p__Firmicutes	c18d8879e1ad39134ec65c6aef778822_g__Lachnoclostridium
5.3.1.24	p__Firmicutes	c2410e0cb36f3af35956acebf93a1b26_g__Lachnospiraceae_NK4A136_group; s__uncultured_bacterium
5.3.1.24	p__Firmicutes	c6a9bff0dc6f7e4f0f7e7c21f8549095_g__Lachnospiraceae_NK4A136_group; s__uncultured_bacterium
5.3.1.24	p__Bacteroidota	ccb42dff46a2e9f2b20b5345edc84335_g__Muribaculaceae; s__uncultured_bacterium
5.3.1.24	p__Firmicutes	da7da74d39720abc36e7210d95d2a3fd_g__Harryflintia; s__uncultured_bacterium
5.3.1.24	p__Firmicutes	dcca80d98ab87062103502235b5a47fc_g__uncultured
5.3.1.24	p__Firmicutes	e379973dfca43e43ff0f14a479892e6d_g__Monoglobus
5.3.1.24	p__Firmicutes	e407be908cd72ad65a57c720ead1a027_g__Lachnospiraceae_NK4A136_group
5.3.1.24	p__Bacteroidota	ec789aea568bd651cae161b24405d28d_g__Muribaculaceae
5.3.1.24	p__Firmicutes	1120d0c2837da00df6fed7548cbbc88e_g__uncultured
5.3.1.24	p__Firmicutes	188ebf4cba03045c952c801c06893f9b_g__GCA-900066575; s__uncultured_bacterium
5.3.1.24	p__Firmicutes	1ced1e9cfb1ca23101b60f94aa36a897_g__uncultured
5.3.1.24	p__Firmicutes	23fe9ad174f62723710a1063da744484_g__Clostridia_UCG-014; s__unidentified
5.3.1.24	p__Firmicutes	296bb57d0f2fbc8bd2045916eee56642_g__Lachnospiraceae_NK4A136_group; s__uncultured_bacterium
5.3.1.24	p__Firmicutes	3700a0337e0bb6f093bcc69021d57c3c_g__Roseburia; s__uncultured_bacterium
5.3.1.24	p__Firmicutes	392e721161e4b0b4e9bc222226c0a72c_g__Incertae_Sedis; s__uncultured_bacterium
5.3.1.24	p__Firmicutes	3a562f2021d3bdca7b582b6c5eccc51c_g__Lachnospiraceae_NK4A136_group
5.3.1.24	p__Firmicutes	3c26939f03a64959eadb5a9024163d88_f__Lachnospiraceae
5.3.1.24	p__Firmicutes	428e0771ba8d813c23853c4b22c93d3d_g__uncultured; s__Clostridium_sp.
5.3.1.24	p__Firmicutes	485db7b61b11f654e77a8d5b3d2d0fb5_g__uncultured; s__uncultured_bacterium
5.3.1.24	p__Firmicutes	5bd5f840bf4c4ae3b53bbbf2299c37b4_g__Lachnospiraceae_UCG-001; s__unidentified
5.3.1.24	p__Firmicutes	5cce64e7ddb67485e5e0440405b0b5d2_g__Clostridia_UCG-014
5.3.1.24	p__Firmicutes	6c92a215774d221b44e9584e0caf55b3_g__UCG-005; s__uncultured_Clostridiales
5.3.1.24	p__Firmicutes	7e6d57fb18d389a1924baa7a8f020b7a_g__uncultured; s__uncultured_bacterium
5.3.1.24	p__Bacteroidota	8147a0f88d9fb98009e839bae9ddef76_g__Muribaculaceae; s__uncultured_bacterium
5.3.1.24	p__Firmicutes	86e3b642fef860daf6e02fdd1f88f46f_g__Clostridium_sensu_stricto_1
5.3.1.24	p__Firmicutes	8eb3da9200bb7a7ee396202cd4d7fd69_g__Lachnospiraceae_NK4A136_group
5.3.1.24	p__Bacteroidota	a35a931663859429b3099676f20c3909_g__Muribaculaceae; s__uncultured_bacterium
5.3.1.24	p__Firmicutes	a67280821b11129b27cfa7d6f52234a3_f__Lachnospiraceae
5.3.1.24	p__Firmicutes	ae51327372af53c8388216f85001fa25_g__uncultured; s__uncultured_bacterium
5.3.1.24	p__Firmicutes	b5c02451438cf0c1042fa8ffcff68247_g__uncultured; s__uncultured_bacterium
5.3.1.24	p__Firmicutes	b916cc6d9bb1e4a1f3a7f958f1d0d184_g__Peptococcus
5.3.1.24	p__Firmicutes	c7499537006f985ea31170872eb4c5f0_g__Roseburia; s__uncultured_bacterium
5.3.1.24	p__Firmicutes	c9aaec110589b12e0862436805de0ec0_f__Lachnospiraceae
5.3.1.24	p__Bacteroidota	cb6c6145fb84d20552d26be66e51b52d_g__Prevotellaceae_UCG-001
5.3.1.24	p__Firmicutes	cd01f4b61ebb08aef21876b505deb85e_g__uncultured; s__uncultured_bacterium
5.3.1.24	p__Bacteroidota	e05a1113d727ae03b3cbb0a67d6958de_g__Muribaculaceae
5.3.1.24	p__Firmicutes	e6c4eb51a6b7693984c41c24c93ce637_g__Acetatifactor; s__uncultured_bacterium
5.3.1.24	p__Bacteroidota	ef67fab0816573ef3ec2ef54fe0cfe09_g__Odoribacter; s__uncultured_bacterium
5.3.1.24	p__Firmicutes	f18bf638d57a5e8079497d99bd2d7f1a_g__GCA-900066575; s__uncultured_bacterium
5.3.1.24	p__Firmicutes	f3af508c35451dc50e2ca855fdc5c232_g__Lachnoclostridium
5.3.1.24	p__Firmicutes	fc344aaf972ed354f93bbcd7803f2a17_g__GCA-900066575; s__uncultured_bacterium
5.3.1.24	p__Bacteroidota	138f55a0604917af942df4cab2baf90f_g__Muribaculaceae; s__uncultured_bacterium
5.3.1.24	p__Firmicutes	2b18b943f05203bc7510dd9bcbc20fa0_g__Ruminococcus; s__unidentified
5.3.1.24	p__Firmicutes	4d65c406410e07808a852f45c921d08f_f__Lachnospiraceae
5.3.1.24	p__Firmicutes	84d84f1d92100fff21fde2138b4d6b97_g__Lachnospiraceae_NK4A136_group; s__uncultured_bacterium
5.3.1.24	p__Firmicutes	a38f5f6965f99ea2e2a2658ca667331e_g__Lachnospiraceae_NK4A136_group; s__uncultured_bacterium
5.3.1.24	p__Firmicutes	a849749f963c7b02ed05c32141ed4d5d_g__uncultured; s__uncultured_bacterium
5.3.1.24	p__Firmicutes	f3da08feb8598b639db0d323202dddf2_g__Clostridia_UCG-014
5.3.1.24	p__Firmicutes	04b6ca5119b72a9f5b728163a6d414bf_g__uncultured; s__Clostridium_sp.
5.3.1.24	p__Firmicutes	0735b5d6904f0f8dd258e96abe3a450c_g__Lachnospiraceae_NK4A136_group
5.3.1.24	p__Firmicutes	0e453f06881ff248c2c8b1eaa8e5638d_f__Lachnospiraceae
5.3.1.24	p__Firmicutes	107b585bf0b4c919df0a6f1184001ab0_g__uncultured; s__uncultured_bacterium
5.3.1.24	p__Bacteroidota	18903a1b93be83200ce88309a9016d6b_g__Muribaculaceae; s__uncultured_bacterium
5.3.1.24	p__Firmicutes	45dd956c8dbc47319f0e7d01179e7fa1_g__Clostridia_UCG-014; s__unidentified
5.3.1.24	p__Bacteroidota	7013fb4675efb00c73af7dfe0d231773_g__Muribaculaceae; s__uncultured_bacterium
5.3.1.24	p__Firmicutes	797c2ad13163c0cd891095b5710221ba_g__Lachnospiraceae_UCG-001; s__uncultured_bacterium
5.3.1.24	p__Bacteroidota	7d837e469f347f06dd8fa0dc65026058_g__Muribaculaceae; s__uncultured_Barnesiella
5.3.1.24	p__Bacteroidota	83fc442b647dce378aef3924069ffe69_g__Muribaculaceae; s__uncultured_Barnesiella
5.3.1.24	p__Firmicutes	931857ab1096cd4abe76824e75fca1a0_g__Lachnoclostridium; s__uncultured_organism
5.3.1.24	p__Bacteroidota	98d3cbe00a5eb0d3bfa65c6cede7fa99_g__Muribaculaceae
5.3.1.24	p__Bacteroidota	9f6b060b0d86aa7b407217c58c6b8b5c_g__Muribaculaceae; s__uncultured_bacterium
5.3.1.24	p__Firmicutes	a502697346980867cd272598f6262f30_g__Lachnospiraceae_NK4A136_group; s__uncultured_bacterium
5.3.1.24	p__Firmicutes	a63bed7550609a309af3d252e578456c_g__Lachnoclostridium
5.3.1.24	p__Bacteroidota	ac379dc1a602238f5807c46e203421fa_g__Muribaculaceae
5.3.1.24	p__Firmicutes	b220ca2cb6ad675c69e4535b8f8ad8fd_g__uncultured
5.3.1.24	p__Firmicutes	c5400891472afcaeb508b02d545d91f7_g__Erysipelatoclostridiaceae; s__uncultured_bacterium
5.3.1.24	p__Bacteroidota	cbff0b8316c67cb425aa7136fa63d204_g__Muribaculaceae; s__uncultured_bacterium
5.3.1.24	p__Firmicutes	e08dbabd8869d79bf0ddd8cfa06dddc5_g__Lachnoclostridium
5.3.1.24	p__Proteobacteria	ef8776bdf1dce3c211734d080fbe1989_g__uncultured; s__gut_metagenome
5.3.1.24	p__Firmicutes	fdd0240ac6d3b98d620f68c95d0ef445_g__Clostridia_UCG-014; s__uncultured_bacterium
5.3.1.24	p__Firmicutes	15a6b02095810f600fc650de565f224a_g__uncultured; s__uncultured_bacterium
5.3.1.24	p__Bacteroidota	3f7fb24443c70d32605833ab5f44e244_g__Muribaculaceae; s__uncultured_bacterium
5.3.1.24	p__Firmicutes	41c24144ab452ba83cbe025db612fe5e_g__Marvinbryantia; s__uncultured_bacterium
5.3.1.24	p__Firmicutes	4a2a08a9138244762cc39d11bfa65a0d_g__Clostridia_UCG-014
5.3.1.24	p__Firmicutes	4fdb5760e610309d2577d3f960aec552_g__uncultured; s__uncultured_bacterium
5.3.1.24	p__Bacteroidota	5c02e98114be3267b2dc839635bc5754_g__Rikenellaceae_RC9_gut_group
5.3.1.24	p__Firmicutes	6e9b43f06009f76fbb31b1b7012c53e9_g__UCG-009; s__uncultured_bacterium
5.3.1.24	p__Bacteroidota	8ad137e34e7155cb41c2d3e1804b0840_g__Bacteroides
5.3.1.24	p__Bacteroidota	976014fd9f51b4354c2fbeca59cdb0e1_g__Muribaculaceae; s__uncultured_bacterium
5.3.1.24	p__Firmicutes	9cc51240bf4ea84b49588668ad9fe203_g__Lachnospiraceae_NK4A136_group; s__uncultured_bacterium
5.3.1.24	p__Firmicutes	9f41adf5034f90a8f40440d7a5b02cf3_g__Lachnospiraceae_UCG-001; s__uncultured_Clostridiales
5.3.1.24	p__Firmicutes	a1182a579102ce13da8547c4ce1574b6_g__uncultured; s__Clostridium_sp.
5.3.1.24	p__Firmicutes	a1e2823042cc950bf9172a6a48705c7c_g__[Eubacterium]_fissicatena_group; s__uncultured_bacterium
5.3.1.24	p__Bacteroidota	a8dde3de05b9e932474c69e7267e2a72_g__Muribaculaceae
5.3.1.24	p__Firmicutes	ba29ca79d807618b8c626d92c8df296e_g__UCG-010; s__unidentified
5.3.1.24	p__Firmicutes	be9f0557d47d20d216bc7b287c02630b_g__UCG-010
5.3.1.24	p__Firmicutes	ca0dfe2ff333393b7e0b3c0f8160a87e_g__Anaerostipes; s__uncultured_bacterium
5.3.1.24	p__Bacteroidota	cc1481e0a6e873c66d5b745601601dc4_g__Parabacteroides; s__Parabacteroides_distasonis
5.3.1.24	p__Firmicutes	e001c2185e4aedd01de9c6939761d31b_g__Clostridia_UCG-014; s__unidentified
5.3.1.24	p__Bacteroidota	e0789bf473eb9357af6970c71cd5e3cd_g__Muribaculaceae; s__uncultured_bacterium
5.3.1.24	p__Bacteroidota	f9d9c4987965adfcc8914f0a2f81fbd6_g__Muribaculaceae
5.3.1.24	p__Firmicutes	0eaf5ba33146c64aef3a83589e68ab3e_f__Lachnospiraceae
5.3.1.24	p__Firmicutes	17e1aa0d444c8242a323e9e2ed0710e4_g__Roseburia; s__uncultured_bacterium
5.3.1.24	p__Firmicutes	19e36e7b4dfc64e7376c6a1e85e18a32_g__Lachnospiraceae_NK4A136_group; s__uncultured_bacterium
5.3.1.24	p__Firmicutes	485184c458f11a96391e15db32725b7b_g__Acetatifactor; s__uncultured_bacterium
5.3.1.24	p__Firmicutes	89ee4a892e27fd25c5a3c89af000f9e0_g__Lachnospiraceae_NK4A136_group; s__uncultured_bacterium
5.3.1.24	p__Firmicutes	bda80dbd750fbd468b44e0891d6595fe_g__Lachnospiraceae_NK4A136_group; s__uncultured_bacterium
5.3.1.24	p__Firmicutes	e1f39e641c8af6543ac57b4f0ebb1d63_g__Lachnospiraceae_NK4A136_group; s__uncultured_bacterium
5.3.1.24	p__Firmicutes	e77db04b2c9c145eae370599775be50b_g__uncultured
5.3.1.24	p__Bacteroidota	35536b67ac098f597365834b219d0443_g__Muribaculaceae
5.3.1.24	p__Firmicutes	58edb26c8f1f9c5438d76aa2f5eba7cd_g__Blautia; s__unidentified
5.3.1.24	p__Firmicutes	6dcbadeff210d48ce97fdf39c59f1442_g__Lachnospiraceae_NK4A136_group
5.3.1.24	p__Firmicutes	921d9f8725cbcebb9264f1974f917969_g__GCA-900066575; s__uncultured_bacterium
5.3.1.24	p__Bacteroidota	af955cb34d760fb815dfe66af01be4df_g__Bacteroides
5.3.1.24	p__Firmicutes	b7ac036f2eb506410fe26c9ffbfcb878_g__uncultured; s__uncultured_bacterium
5.3.1.24	p__Firmicutes	e833f8755a57c0494812683ea61ba2d7_f__Lachnospiraceae
5.3.1.24	p__Firmicutes	ebd364f37e3eaa20cd16537f362960db_f__Lachnospiraceae
5.3.1.24	p__Firmicutes	fe5e8b5f32b125c64c20e4fbe17fc9f2_g__Incertae_Sedis; s__uncultured_bacterium
5.3.1.24	p__Firmicutes	2d4978b44e2120f53da222f04cb4e2d3_g__Clostridia_UCG-014; s__uncultured_rumen
5.3.1.24	p__Firmicutes	2ffe9dbbdc3aca64cc983cdbc06bb851_g__Candidatus_Stoquefichus; s__uncultured_bacterium
5.3.1.24	p__Firmicutes	389cee444776f2ff353608a513eb518a_g__Lachnospiraceae_NK4A136_group
5.3.1.24	p__Bacteroidota	5b840b0f4ec68f0e82f81be90d95db60_g__Muribaculaceae; s__uncultured_Bacteroidales
5.3.1.24	p__Bacteroidota	728deef71e43113678509d10237b0fdd_g__Muribaculaceae
5.3.1.24	p__Firmicutes	82ab646dcd3ac4ba44847d12202e8aa4_g__uncultured; s__uncultured_bacterium
5.3.1.24	p__Firmicutes	8f0aa6a9a183dd2329d1e9aa37140e05_g__Lachnospiraceae_NK4A136_group; s__uncultured_bacterium
5.3.1.24	p__Firmicutes	9f829eb37bdd5c6114ce7838671551b4_g__GCA-900066575; s__uncultured_bacterium
5.3.1.24	p__Firmicutes	aafc07b2f6a922d321bd6a4b761a0be0_f__Lachnospiraceae
5.3.1.24	p__Firmicutes	afbcbbf0616f75a16e2c5b99f1ef437a_g__Roseburia; s__uncultured_bacterium
5.3.1.24	p__Bacteroidota	c272866d62fe66af7a25c6c02d431bd3_g__Muribaculaceae; s__uncultured_bacterium
5.3.1.24	p__Bacteroidota	c8dd605b1db2772dbdf4e2022f911353_g__Muribaculaceae; s__uncultured_Bacteroidales
5.3.1.24	p__Firmicutes	c96bfc34b2aecb66603cdb4e37166e7f_g__Lachnospiraceae_UCG-006; s__uncultured_bacterium
5.3.1.24	p__Firmicutes	c9a2c3e27d18b8794fe4d6e9a2bcbb68_g__Lachnoclostridium; s__uncultured_organism
5.3.1.24	p__Firmicutes	caf401dda443ee085839d6b31d7fd412_g__Lachnospiraceae_NK4A136_group; s__uncultured_bacterium
5.3.1.24	p__Firmicutes	ce0f8a0e4f27b39ca8e62b3fd1eca0b9_g__Lachnospiraceae_NK4A136_group; s__uncultured_bacterium
5.3.1.24	p__Firmicutes	faf9a9c827fbe95b744083c4c1efcd59_g__Clostridia_UCG-014; s__uncultured_bacterium
5.3.1.24	p__Firmicutes	8320681eb323414782ff980e24c489e5_f__Lachnospiraceae
5.3.1.24	p__Firmicutes	2833ae069b28fd35c05da5f75cc4cd22_g__Lachnospiraceae_NK4A136_group; s__uncultured_bacterium
5.3.1.24	p__Firmicutes	53e49aee42235fff9f2624654d7c4a0b_g__Clostridia_UCG-014; s__unidentified
5.3.1.24	p__Firmicutes	00ccfc987d0c2e7bc5c9bca271ca758a_g__Lactobacillus; s__Lactobacillus_murinus
5.3.1.24	p__Actinobacteriota	04601e6a48e6a190a98259f0a44bcd30_g__Bifidobacterium; s__Bifidobacterium_animalis
5.3.1.24	p__Firmicutes	0a01491a6dec8a0fa97608c634148c46_g__Blautia; s__Lachnospiraceae_bacterium
5.3.1.24	p__Firmicutes	0cb8ae487a62c0f89fd457a992effbb5_g__uncultured; s__unidentified
5.3.1.24	p__Firmicutes	0da0fc640d083df24937788d7956f552_g__Lachnoclostridium; s__uncultured_organism
5.3.1.24	p__Firmicutes	0f7804c4e7ddd4fc30503e749a526437_g__Streptococcus; s__Streptococcus_danieliae
5.3.1.24	p__Bacteroidota	115fc4ed204090cd4a40ef70fcff34ca_g__Muribaculaceae; s__uncultured_bacterium
5.3.1.24	p__Firmicutes	16c877de22948091dc6e4dbef62679f1_g__GCA-900066575; s__uncultured_bacterium
5.3.1.24	p__Firmicutes	1d84aeb384371509a7f96d2fe14682dd_g__Marvinbryantia; s__Clostridiales_bacterium
5.3.1.24	p__Firmicutes	1e25ba0a6eb09884102f30c0d13f14ec_g__Clostridia_UCG-014; s__unidentified
5.3.1.24	p__Bacteroidota	20e3e958141df74b0cd8baa920ff61dc_g__Muribaculaceae; s__uncultured_bacterium
5.3.1.24	p__Firmicutes	21daa0bc1f33ba871173da21852777b5_g__A2
5.3.1.24	p__Bacteroidota	253ce004a81d6332e1c1a185a495a1e7_g__Muribaculaceae; s__uncultured_Bacteroidales
5.3.1.24	p__Bacteroidota	271e18affced21eadd984dce3e8aaccf_g__Muribaculaceae; s__uncultured_Bacteroidales
5.3.1.24	p__Firmicutes	38137e5831989be06c7fb1dbe7f50cc8_g__Roseburia; s__uncultured_bacterium
5.3.1.24	p__Bacteroidota	38c8c93d1cacf455c30ce6eec7d8e8d0_g__Muribaculaceae; s__uncultured_bacterium
5.3.1.24	p__Bacteroidota	42e5c3576aac407e5b9d621e0d398e7b_g__Muribaculaceae; s__uncultured_bacterium
5.3.1.24	p__Firmicutes	4620e2d61899c67e590b8ec954c09e7b_g__Streptococcus
5.3.1.24	p__Firmicutes	4ca9386181668d3f60860569d4c013fe_g__uncultured; s__uncultured_bacterium
5.3.1.24	p__Bacteroidota	59d8be459a997724da486c184dafc19e_g__Muribaculaceae; s__uncultured_Bacteroidales
5.3.1.24	p__Firmicutes	66f17c20baa36d096a0613468171ea95_g__Lachnospiraceae_NK4A136_group; s__Clostridiales_bacterium
5.3.1.24	p__Firmicutes	6b31f49e42ce3e7e63578efe7f5ec415_g__Lachnospiraceae_NK4A136_group; s__uncultured_bacterium
5.3.1.24	p__Bacteroidota	6be41937ed241f78948b2198cbf11e81_g__Muribaculaceae; s__uncultured_bacterium
5.3.1.24	p__Bacteroidota	6e7a1f041d16dd504959390033dbf102_g__Muribaculaceae; s__uncultured_Bacteroidales
5.3.1.24	p__Proteobacteria	71c6452742fb8d8e0b1236f4ade9276b_g__uncultured
5.3.1.24	p__Campilobacterota	7477bdfbaac7cbf4bcfb77fb241ebfdb_g__Helicobacter; s__Helicobacter_ganmani
5.3.1.24	p__Bacteroidota	891d8ab4efc9ffc580bd76748545d5e0_g__Muribaculaceae; s__uncultured_organism
5.3.1.24	p__Firmicutes	8c4a3f0a7778ef9704ef97c16c14cb9b_f__Lachnospiraceae
5.3.1.24	p__Bacteroidota	8ed9ed53f4844d267dbf0dc48c7bbe70_g__Odoribacter; s__unidentified
5.3.1.24	p__Bacteroidota	94a9d2ed556e3da40310892dc9689dd8_g__Muribaculaceae
5.3.1.24	p__Bacteroidota	9c6306eeb43b1dd0f918506a1fbc393b_g__Muribaculaceae; s__uncultured_Bacteroidales
5.3.1.24	p__Proteobacteria	a61f8a11fd2ba889e82e34de2753f76f_g__Parasutterella; s__uncultured_bacterium
5.3.1.24	p__Firmicutes	a914a9ecd2e86c199c94af0adf68b209_g__Roseburia; s__mouse_gut
5.3.1.24	p__Firmicutes	ae88d64ec0bacd9890946303e9b5cd4e_g__A2; s__uncultured_bacterium
5.3.1.24	p__Firmicutes	b08f38afc4129e6d17f2354d471029f3_g__Lachnospiraceae_NK4A136_group
5.3.1.24	p__Bacteroidota	b23ec8530713947f1f9c70487dd7b2a3_g__Muribaculaceae; s__uncultured_bacterium
5.3.1.24	p__Firmicutes	be9310c00f2de90a85c00e919748745f_g__Lachnospiraceae_NK4A136_group; s__uncultured_bacterium
5.3.1.24	p__Firmicutes	c6c4a2ea928594d5afccc25a2184f5f8_g__[Eubacterium]_xylanophilum_group; s__uncultured_bacterium
5.3.1.24	p__Bacteroidota	c96dc8333d3159cf35aa0b793740d6c5_g__Muribaculaceae; s__uncultured_bacterium
5.3.1.24	p__Firmicutes	d1280e85d201dde6711c59b218550524_f__Lachnospiraceae
5.3.1.24	p__Firmicutes	d8a1a9308de4c1cd5c29f9d0d29638c2_g__Lactobacillus; s__Lactobacillus_murinus
5.3.1.24	p__Firmicutes	d9b09070d1b6e88da71a380f390a3256_f__Lachnospiraceae
5.3.1.24	p__Firmicutes	ddbd6bc7883fe3d5659c3054877b5d71_g__Roseburia; s__uncultured_bacterium
5.3.1.24	p__Firmicutes	e202bc31ac6f1dc6b348b1333510e4d3_g__uncultured; s__uncultured_bacterium
5.3.1.24	p__Firmicutes	f1f1b4961fcebc65481d4eaa47bfb5b3_g__[Eubacterium]_xylanophilum_group; s__uncultured_bacterium
5.3.1.24	p__Bacteroidota	f24413f5052deca72acff95ca8547bf8_g__Muribaculaceae; s__uncultured_bacterium
5.3.1.24	p__Firmicutes	f8e0e71c2d75e810ffaa480cf042f849_g__Lactobacillus; s__Lactobacillus_murinus
5.3.1.24	p__Proteobacteria	fd9c98accedcf273072d9d605d635688_g__Parasutterella; s__uncultured_bacterium
5.3.1.24	p__Firmicutes	025aaa1f80100d45a17777b4ba3780db_g__Erysipelatoclostridium; s__unidentified
5.3.1.24	p__Firmicutes	05733e239091d1ad7075fd9d7b9501f8_g__Lachnospiraceae_NK4A136_group
5.3.1.24	p__Firmicutes	089da80a0e693cd1c19107cc4928612a_g__Lachnospiraceae_NK4A136_group
5.3.1.24	p__Bacteroidota	1dbed65e569b5789a08ed2eca82c5cfd_g__Muribaculaceae
5.3.1.24	p__Bacteroidota	2a128582f9c08ce7278072fff5df4a67_g__Muribaculaceae; s__uncultured_bacterium
5.3.1.24	p__Firmicutes	2ceb0315d87ee7c23a6782da0459b452_g__Lachnospiraceae_NK4A136_group; s__uncultured_bacterium
5.3.1.24	p__Bacteroidota	3235fce4948b5195a62d400414319e92_g__Muribaculaceae; s__uncultured_bacterium
5.3.1.24	p__Firmicutes	399f15bc56b2a856dbdd8bfdd1ad494d_g__Monoglobus; s__uncultured_rumen
5.3.1.24	p__Bacteroidota	3f13a3e363b849cb03bdc300db5243f4_g__Muribaculaceae; s__uncultured_bacterium
5.3.1.24	p__Bacteroidota	4a1927e13ffee7b38f76e9463a88b5f4_g__Rikenellaceae_RC9_gut_group; s__uncultured_bacterium
5.3.1.24	p__Bacteroidota	592f32f7c61551955386d86eb31ad15a_g__Muribaculaceae; s__uncultured_Bacteroidales
5.3.1.24	p__Bacteroidota	5dbbb3890fe23fc1a9a9e6a2c87e3ce7_g__Muribaculaceae; s__uncultured_organism
5.3.1.24	p__Firmicutes	61c4587322b32330bacda938d2b939c5_f__Lachnospiraceae
5.3.1.24	p__Firmicutes	63460861d1f38d6c3bb71b58b4a6c8c2_g__Lachnospiraceae_NK4A136_group; s__uncultured_bacterium
5.3.1.24	p__Firmicutes	77c38195eff6fc77dcc5f8c0668828b3_g__Marvinbryantia
5.3.1.24	p__Firmicutes	89a05e877702ce3169a42ab35af03ddd_g__Marvinbryantia; s__uncultured_bacterium
5.3.1.24	p__Firmicutes	90329fa4f1c90808d91c53ce19e8bda5_f__Lachnospiraceae
5.3.1.24	p__Bacteroidota	9463c9840cb1b83cd139c708569862dc_g__Muribaculaceae; s__mouse_gut
5.3.1.24	p__Firmicutes	9ffeb1dfdc4f5caa31c4a3087bcbb66f_f__Lachnospiraceae
5.3.1.24	p__Firmicutes	a7d03e0132f45022102075d8d3855ec9_f__Lachnospiraceae
5.3.1.24	p__Firmicutes	ae97bfe62238aef3cce5ea4b5e03dc6f_g__Lachnospiraceae_NK4A136_group
5.3.1.24	p__Firmicutes	b347b6a66ddec235fae1108b7f788d3a_g__Lachnospiraceae_NK4A136_group; s__uncultured_bacterium
5.3.1.24	p__Bacteroidota	b5889ccab005ea8e3d06dc35d1e01ed7_g__Muribaculaceae; s__uncultured_bacterium
5.3.1.24	p__Bacteroidota	c73f34ec43fe2ca534a38ee1261e7076_g__Muribaculaceae
5.3.1.24	p__Firmicutes	dafa7c36c98b110515d9748758a3ae13_g__Clostridia_UCG-014
5.3.1.24	p__Firmicutes	dcaf949fc7af7b27bdbf2ed79e1e30ca_g__Lachnospiraceae_NK4A136_group; s__uncultured_bacterium
5.3.1.24	p__Bacteroidota	fe8e31b417e2dfaccbd9e6706a555d35_g__Muribaculaceae; s__uncultured_Bacteroidales
5.3.1.24	p__Firmicutes	0426b600e131cbc816e8e3cfb868cf01_f__Lachnospiraceae
5.3.1.24	p__Firmicutes	13f34859c160a40814826caa4b2ccce6_g__uncultured
5.3.1.24	p__Firmicutes	1fe39cb87452d11045f87e99e7477d88_g__Lachnospiraceae_NK4A136_group; s__uncultured_bacterium
5.3.1.24	p__Bacteroidota	2104384d8a098633791cc9f777dd68af_g__Muribaculaceae
5.3.1.24	p__Firmicutes	236e1916505edc184972d5a764785834_f__Lachnospiraceae
5.3.1.24	p__Firmicutes	69b71494e6c291ad21cfd015fee1db6b_g__Lachnospiraceae_NK4A136_group; s__uncultured_bacterium
5.3.1.24	p__Firmicutes	ae2df1761b8ea60a41d925bc25e930f5_g__Lachnospiraceae_UCG-001; s__uncultured_bacterium
5.3.1.24	p__Actinobacteriota	b4ecfd134c1e09afbffdaa91990dbef7_g__Coriobacteriaceae_UCG-002; s__uncultured_bacterium
5.3.1.24	p__Firmicutes	dfeeb96802b2b14ec3cce16e99be536d_g__Lachnoclostridium
5.3.1.24	p__Firmicutes	5f49a2fc7be67ef842439b1754e58b90_g__Incertae_Sedis
5.3.1.24	p__Firmicutes	7975cc0a44653e45b2cc6933492099fb_g__uncultured; s__uncultured_bacterium
5.3.1.24	p__Firmicutes	a2b92b9bb4dffdc0a4c9986927045586_g__Erysipelatoclostridium; s__unidentified
5.3.1.24	p__Firmicutes	2e4c5e7436d307eaa68851a323ec0e7a_g__Lachnospiraceae_UCG-006
5.3.1.24	p__Firmicutes	a1a9259ee743cb32d6d3b760d3a6835e_f__Lachnospiraceae
5.3.1.24	p__Firmicutes	bf5dbb2b34e7bc32d71cb98327b61537_g__Lachnospiraceae_NK4A136_group
5.3.1.24	p__Bacteroidota	06b5afb69b721b3994f820ca2a5a3c6c_g__Muribaculaceae; s__uncultured_bacterium
5.3.1.24	p__Bacteroidota	ac8b966e33bf2970bea2d610fc30f969_g__Muribaculaceae; s__uncultured_bacterium
5.3.1.24	p__Firmicutes	3f45bebc51baad8a7a839d695c583006_g__Lachnospiraceae_UCG-001; s__unidentified
5.3.1.24	p__Bacteroidota	551321666921898370347e7e05a1a5cf_g__Muribaculaceae; s__uncultured_bacterium
5.3.1.24	p__Firmicutes	8fd98e3f8d5b55f37d58484a79a1be86_g__uncultured
5.3.1.24	p__Firmicutes	c256ea85223bab0b6f96c7e0d76304ff_g__Lachnospiraceae_NK4A136_group; s__uncultured_Clostridiales
5.3.1.24	p__Firmicutes	e4c7ca92231aa70845df00b42066c4db_g__Marvinbryantia; s__Clostridiales_bacterium
