# Supplementary material for: Bridging of host-microbiota tryptophan partitioning by the serotonin pathway in fungal pneumonia
Source: Nat Commun. 2023 Sep 16;14:5753. doi: 10.1038/s41467-023-41536-8 (PMC10505232; doi:10.1038/s41467-023-41536-8)
Supplement: Supplementary file 7 — Source Data [file 41467_2023_41536_MOESM7_ESM.xlsx]

## Sheet: Figure 1
	Figure 1a
		Lung														Brain
		Tph1+/+						Tph1-/-								Tph1+/+						Tph1-/-
	3 dpi	5400	4950	98550	9900	151200	132000	682200	441900	199800	399600	564300	66000		3 dpi	1	20	20	1	20	1	20	1	1	1	1	20
	7 dpi	4500	30	30	3000	9800	3600	145350	2250	14850	34200	3090	12000		7 dpi	0	1	1	1	1	1	1	20	180	20	20	1
	Figure 1b
		Neutrophils
		Tph1+/+										Tph1-/-
	0 dpi	0	0	0	0	0	0	0	1	0	0	0	0	0	0	0	0	0	0	0	0
	3 dpi	15	15	17	5	11	15	10	22	12	8	4	1	3	6	5	4	6	1	4	4
	7 dpi	8	5	1	6	3	2	2	7	1	2	1	1	4	1	3	6	4	3	5	5
		Monocytes
		Tph1+/+										Tph1-/-
	0 dpi	12	5	10	8	6	4	6	3	4	4	12	5	10	8	6	9	8	5	7	7
	3 dpi	4	12	7	1	10	7	4	2	2	2	7	21	28	11	20	22	8	6	7	15
	7 dpi	4	2	3	2	5	1	8	11	5	3	4	4	7	10	12	6	14	14	15	10
	Figure 1d
		Tph1+/+						Tph1-/-
	0 dpi	1.02934	0.585208	1.02934	0.617601	0.617601		0.786041	0.511178	0.504374	0.504374
	3 dpi	2.1616	2.73803	0.823468	3.13947	3.99382	2.5	0.658774	0.689654	0.411734	1.64694	0.463201	0.8
	Figure 1e
		Macrophages-Phagocytosis
	Tph1+/+	63	59	67	78	95	85
	Tph1-/-	21.4286	29	20	22.2222	23.0769	25
		Macrophages-Conidiacidal activity
	Tph1+/+	61.9583	52.809	64.8475	50	68	63
	Tph1-/-	64.8475	77.3676	68.6998	72	61	64
		Macrophages-DHE
	Tph1+/+	17902	18059	18589	19326	20137	21022	21797	22321	22536	22321	20917	22187	21585	17411	17452	18131	18997	19904	20787	21561	21993	21694	20954	22550	20670	21304	17205	17592	18188	18852	19809	20730	21513	22150	22543	20177	22197	21148	21368
	Tph1-/-	19149	18990	19404	19873	20388	21131	21715	22164	22495	21655	19778	17464	21023	20083	19970	20075	20522	21112	21817	22467	23046	23555	23851	24108	24238	23361	20025	19948	20100	20769	21168	21912	22579	23163	23453	23767	24108	24133	23824
		Macrophages-DHR
	Tph1+/+	28346	29463	29921	30425	30915	31825	32110	32707	32993	33320	33417	33412	33196	28684	29716	30033	30644	31182	31766	32331	32673	32799	33149	33160	33131	32490	28276	29417	29911	30562	31183	31790	32349	32832	33027	33017	32555	32120	30245
	Tph1-/-	29539	29675	30260	30815	31519	31993	32541	32943	33343	32331	30808	31575	32219	28888	29266	29645	30366	31084	31526	32024	32777	33017	33263	33471	32602	31592	28452	28972	29144	29953	30451	31121	31521	32039	32588	32701	32913	32407	31305
		Neutrophils-Phagocytosis
	Tph1+/+	70	65	72	60	55	75
	Tph1-/-	41	43	45	35	55	32
		Neutrophils-Conidiacidal activity
	Tph1+/+	60	56	58	53	62	60
	Tph1-/-	56	50	43	45	58	56
		Neutrophils-DHE
	Tph1+/+	27045	29195	30570	30678	30997	31156	31835	31865	32555	32936	33205	33577	33747
	Tph1-/-	28312	29998	29636	29681	30128	30660	31161	31572	31582	32191	32615	33069	33226
		Neutrophils-DHR
	Tph1+/+	28346	29463	29921	30425	30915	31825	32110	32707	32993	33320	33417	33412	33196	28684	29716	31554	32398	33755	34649	35512	36909	37788	39358	39985	40768	41119	42039	42312
	Tph1-/-	29539	29675	30260	30815	31519	31993	32541	32943	33343	32331	30808	31575	32219	28888	29266	29588	31274	32825	34113	35119	36221	37257	38087	39107	39150	39200	39260	39500
	Figure 1g							Figure 1h
	Tph1+/+ 0 dpi	Tph1-/- 0 dpi	Tph1+/+ 3 dpi	Tph1-/- 3 dpi	Tph1+/+ 7 dpi	Tph1-/- 7 dpi		Tph1+/+					Tph1-/-
	0	0	1	1	0	3		15	39	27	24	30	22	31	17	14	24
	0	0	2	1	1	3		65	95	88	60	87	50	50	40	48	33
	0	0	2	1	1	2		13	11	14	18	17	150	77	71	37	53
	0	0	2	1	1	4
	0	0	3	2	1	4
	0	0	3	2	1	3
	Figure 1i
		Tbet														IFN-g
		Tph1+/+						Tph1-/-								Tph1+/+						Tph1-/-
	0 dpi	1	1.03	1.5	1.2			1.2	1	1.5	1.3				0 dpi	50	42	46	50			13.1739	12.3551	10.8333	14
	7 dpi	2	2.19	2.12	4.6	3.2	3.4	1.8	3	0	0	0	0.2		3 dpi	1000	600	500	850	650	1000	50	290	180	80	100	70	10
															7 dpi	2000	200	2400	1100	120	320	280	500	14.5333	75.4667	133.467	11.0667	43.6667
		Gata3														IL-4
		Tph1+/+						Tph1-/-								Tph1+/+							Tph1-/-
	0 dpi	1	1.07402	0.97094	1			0.80071	0.88121	0.79785	0.8				0 dpi	13.7761	6.20895	20.7761	24.63				16.8508	8.13433	13.8507	21.4
	7 dpi	1.57405	1.77554	1.50732	1.3	1.72435	2.11094	0.7226	1.21119	1.11513	1	1.3	1		3 dpi	31	20	43	37	28			26	20	15	36	33
															7 dpi	38	33.2239	29	29.1492	63.95	43.94	39.03	20.9552	33	24.6866	27.3134	30.1791	25.7015
		Rorc														IL-17A
		Tph1+/+						Tph1-/-								Tph1+/+						Tph1-/-
	0 dpi	1	0.7	0.56	0.75			1.112	0.45	0.26	0.6				0 dpi	10	2	50	10			28	20	25	32
	7 dpi	0.1	0.32	0.55	0.34	0.78	0.93	2.8	0.3	0.3	0.59	1.3	2		3 dpi	80	84	95	75	80		80	92	100	90
															7 dpi	38	20	35	18	30	35	130	200	10	20	50	150
		Foxp3														IL-10
		Tph1+/+						Tph1-/-								Tph1+/+						Tph1-/-
	0 dpi	1	0.36	1.62				0.8	1.2	0.89					0 dpi	22.3607	42.3336	31.3838				45.211	42.1282	43
	7 dpi	5.98	2.57	2	2.38	3.75	3.99	0.8	1	2.2	1	1.36	0.998		3 dpi	400	290	380	360	380	350	65	70	80	50	50	70
															7 dpi	1300	1000	400	240	600	450	291.327	273.327	180	140	120	84.006
		Pu.1														IL-9
		Tph1+/+						Tph1-/-								Tph1+/+						Tph1-/-
	0 dpi	1	0.9	0.6	0.8321			0.57	1.2	1	0.875				0 dpi	105.151	75	80	86			114.832	197	200	170
	7 dpi	9.1	5.3	0.6	5.2	0.3	4	0.6	4.5	3.7	2.1	2.725	2.5		3 dpi	150	130	110	250	200		30	20	55	45	10
															7 dpi	446.207	200	300	200.622	1253.88	1495.89	60.2002	22.4142	32.6172	29.0746	20.2694	190

## Sheet: Figure 2
	Figure 2b				Figure 2c
	Days elapsed	Tph1-/-	Tph1-/-+5-HTP			Tph1+/+					Tph1+/+ + PCPA
	4	1			3 dpi	6900	15000	12000	2000	6650	7500	15200	12300	40120	25000
	4	1			7 dpi	600	190	1000	850	750	9800	15000	6350	26000	14000
	7	1
	7	1				Tph1-/-					Tph1-/- + 5-HTP
	8	1			3 dpi	890000	420000	2853000	1030000	360000	510000	591000	180000	100000	40000
	9	1			7 dpi	600000	500000	300000	200000	52000	22000	83000	20000	12050	7300
	20	0
	20	0			Figure 2d
	20	0
	20	0			Tph1+/+	Tph1+/+ + PCPA	Tph1-/-	Tph1-/- + 5HTP
	20	0			86	60.5	2	82.3
	20	0			61	8	13.2	4.6
	5		1		86	16.7	10	34.3
	20		0			29
	20		0
	20		0		Figure 2f
	20		0
	20		0		IL-1b					IL-17A					TNF-a
	20		0
	20		0		Tph1+/+	Tph1+/+ + PCPA	Tph1-/-	Tph1-/- + 5HTP		Tph1+/+	Tph1+/+ + PCPA	Tph1-/-	Tph1-/- + 5HTP		Tph1+/+	Tph1+/+ + PCPA	Tph1-/-	Tph1-/- + 5HTP
	20		0		13	743.875	883	477		5.88	70.88	18.11	16.2		7.56701	39.8866	73.268	55.6907
	20		0		15	605.75	811.5	369		3.104	49.72	22.263	11.84		11.3608	30.3505	88.5773	7.71134
	20		0		20	1124.88	813.5	194.875		3.872	61	49.46	13.65		1	21.134	94.3608	45
	20		0				811	307.875				30	14				86	60

## Sheet: Figure 3
	Figure 3b														Figure 3c
		Tph1														5-HTP
		Tph1+/+						Tph1-/-								Tph1+/+						Tph1-/-
	0 dpi	1.09038	1.2	0.3	0.3			0.272595	0.1	0.2	0.1				0 dpi	0	108	295	31			0	0	0	25
	3 dpi	2.1	2.7	5	1.8	0.5	1.38096	0.31621	0.1	0.7	0.3	0.1	0.1		3 dpi	98	558	250				27	0	0	0
	7 dpi	0.4	0.2	0.207172	0.294402	0.4	0.5	0.1	0.1	0	0.2	0.4	0.2		7 dpi	35	113	56	38	37	98	0	5	38	28
		Ddc														5-HT Lung
		Tph1+/+						Tph1-/-								Tph1+/+					Tph1-/-
	0 dpi	0.700009	3.57581	0.700009	0.505944	0.716047	0.549559	0.556157	0.508678	0.611984	0.751725				0 dpi	5.49453	10.4661	5.79757	7.25689		2.37322	3.39353	2.95656	3.57186
	3 dpi	4.60225	5.18696	9.44577	13.7311	1.61254	21.1401	0.385132	0.345267	0.452253	0.2675	0.235381	0.397012		3 dpi	7.91357	11.1856	11.1777	10.0231	10.6387	0.436554	5.77933	4.54468	3.04198
	7 dpi	2.84257	3.84254	2.31986	3.71209	0.607427	1.19097	0.883242	0.42843	0.542205	0.708788	0.091382	0.314074		7 dpi	8.19131	4.89078	6.036	4.98759	8.44718	0.178829	2.91538	3.90502	3.62072	3.75288
		Aanat														5-HT Serum
		Tph1+/+						Tph1-/-								Tph1+/+					Tph1-/-
	0 dpi	0.816227	1.22515	0.94925	1.24589			1.34181	1.32636	1.41284					0 dpi	47.498	51.4837	25.1266	47.1047		32.2824	34.0593	0.298989
	3 dpi	1.52757	4.81678	2.25612	3.03321	1.50532	1.97357	0.973818	0.89727	0.711106	0.541692	1.17971	1.20593		3 dpi	51.6557	51.3809	53.5681	23.5417	22.0707	24.7064	34.4218	22.2614	31.4188	7.86
	7 dpi	3.4997	1.83658	6.91995	5.19625	1.84299	2.88481	2.04311	0.673648	1.15287	0.835854	0.305333	0.667805		7 dpi	14.0255	57.0017	55.9073	65.1346		28.1436	28.3678	29.2341	18.9001	14.5992
		Asmt
		Tph1+/+						Tph1-/-
	0 dpi	1	0.64398	0.85449	0.51119			1	0.946982	0.769424	0.655837
	3 dpi	0.87671	0.22154	0.47079	1.08438	0.78544	0.74558	0.513209	0.707385	0.388485	0.494652	0.884857	1.1664
	7 dpi	0.98974	0.89652	2.00226	0.71582	0.61715	1.05316	1.10973	0.519015	1.03024	0.645343	0.886898	0.840933
		Maoa
		Tph1+/+						Tph1-/-
	0 dpi	0.9	1.1	1	1			0.5	1	0.9	1
	3 dpi	1.5	2	4	1.5	1.3	1.2	0.5	0.4	1	0.2	0.3	1.1664
	7 dpi	1.9	1.2	2	1	0.9	1	0.6	0.5	0.9	0.5	1	0.840933
		Sert
		Tph1+/+						Tph1-/-
	0 dpi	1.09038	0.49067	0.945151	1.06516			0.272595	0.272595	0.387019
	3 dpi	1.19942	1.85364	0.58368	1.12262	0.699456	1.38096	0.31621	0.49067	0.457959	0.382516	0.272595	0.363489
	7 dpi	0.697842	0.752361	0.207172	0.294402	1.07841	1.40035	0.196268	0	0	0.872041
		Tph2
		Tph1+/+						Tph1-/-
	0 dpi	1	0.822668	0.835009	0.515398			0.880391	0.889995	0.885109	0.838062
	3 dpi	0.312087	0.668023	0.472482	0.391043	0.884857	0.964644	0.523255	0.777619	0.625525	0.35491	0.620253	0.84864
	7 dpi	0.917776	0.523023	1.06505	0.706389	0.898883	0.786736	0.936481	0.510841	0.679413	0.574686	0.074093	0.416702

## Sheet: Figure 4
	Figure 4b										Figure 4c
												Haao
												Tph1+/+						Tph1-/-
											0 dpi	1	0.8	0.6	1			0.78	0.98	0.78	0.9
											7 dpi	1.8	1.9	1.5	0.9	1.8	2.3	1	0.5	1.6	0.8	0.4	1.5
												Kmo
												Tph1+/+						Tph1-/-
											0 dpi	1	1.1	0.5	0.8			0.5	0.2	0.6	0.6
											7 dpi	2.2	2.5	1.8	1.7	1.6	1.5	0.4	0.1	0.7	0.3	0.1	0.6
											Figure 4d
												Liver
												Tph1+/+						Tph1-/-
											0 dpi	1.3	1.5	1.5	0			0	0.1	0.1	0.1
											3 dpi	2	0.3	0.9	1.5	1	0	0	0.1	0.1	0	0	0
											7 dpi	0.1	0.2	0.4	1	1.5	0	0	0.1	0.1	0	0	0
												Lung
												Tph1+/+				Tph1-/-
											0 dpi	0	0	0	0	0	0	0	0
											Figure 4g
												Cyp1a1
												Tph1+/+						Tph1-/-
											0 dpi	1	0.68	0.34	0.67			0.4	0.56	0.77	0.58
											7 dpi	0.09	0.36	0.18	0.02	0.16	0.3	4.3	2	2.7	2.8	1.26	1
												Cyp1b1
												Tph1+/+						Tph1-/-
											0 dpi	1.03067	1.07474	1.44677	1.03341			1.03341	0.827495	0.96471	1.09354
											7 dpi	1.27109	1.22975	0.682048	0.124009	1.49328	1.39563	2.84981	1.33309	1.43643	1.21393	2.43777	3.04197
											Figure 4h
												Tph1+/+						Tph1-/-
											0 dpi	1.34625	0.533784	1.09491	1.02505			1.43121	1.06271	1.1036	1.5
											7 dpi	0.698175	0.393492	0.854449	1.53373	1.136	1.04309	1.27959	3.5	1.5	2.40654	2.5	2.68025
	Figure 4f
											Figure 4i
											Ido1					Haao					Cyp1a1					Cyp1b1
											Tph1+/+	Tph1+/+ + PCPA	Tph1-/-	Tph1-/- + 5HTP		Tph1+/+	Tph1+/+ + PCPA	Tph1-/-	Tph1-/- + 5HTP		Tph1+/+	Tph1+/+ + PCPA	Tph1-/-	Tph1-/- + 5HTP		Tph1+/+	Tph1+/+ + PCPA	Tph1-/-	Tph1-/- + 5HTP
											1	0.1	0.5	1.5		1	0.5	0.3	5.5		1	20	1.7	1		1	1	1.7	0.5
											0.8	0.8	1	1.8		0.8	0.3	0.8	4.6		0.5	15	3	1.3		0.5	1.2	1.5	1.3
											0.74	0.5	0.6	1		1.5	0.9	0.4	3.5		1.5	23	2.4	1.8		0.4	1.5	1.2	0.7
											1.4	0.3	0.8	1.1		1.8	1.5	0.1	3.8		1.2	18	1.4	1		1.2	0.5	2.2	0.6
												0.1		1.5			1.4		1.8			20		1.4			0.6		0.9

## Sheet: Figure 7
	Figure 7b
		Phenylalanine biosynthesis										Tryptophan metabolism
		Tph1+/+				Tph1-/-						Tph1+/+				Tph1-/-
	0 dpi	0.580845	0.844276	0.470608	1.22652	0.582044	0.320157	0.730492	0.473219		0 dpi	-1.88009	-1.14099	-3.27466	-0.165117	0.142659	-2.44872	0.103228	-1.45278
	3 dpi	1.1065	1.18722	0.411572	1.24324	0.751955	1.03552	1.52478	0.767465		3 dpi	1.98188	0.160291	0.714841	-4.83713	-1.31334	0.963461	0.0842046	0.888106
	7 dpi	0.16561	1.20132	0.852519	0.7125	1.19079	0.462582	0.864943	1.04363		7 dpi	-2.6231	-3.545	-2.45519	-2.1246	0.90557	-0.76161	-0.583447	1.33784
		Tyrosine biosynthesis										Tryptophanase
		Tph1+/+				Tph1-/-						Tph1+/+				Tph1-/-
	0 dpi	1.73089	2.04191	1.21308	1.7975	1.0435	1.1247	1.21215	0.980179		0 dpi	0.56	2.24	2.54	1.08277	1.34232	0.785779	0.27325	1.4051
	3 dpi	2.13923	2.10813	1.49582	1.94569	1.2981	1.78578	2.21581	1.69745		3 dpi	1.1065	1.80249	1.14329	-0.127202	0.811419	1.16838	2.81	0.791842
	7 dpi	1.07234	1.73448	1.90993	1.543	2.00667	1.32251	1.82518	2.39276		7 dpi	0.16561	0.912423	-0.973689	0.9766	1.57912	2.3147	3.05273	2.96629
		Tryptophan biosynthesis										Monoamine oxidase
		Tph1+/+				Tph1-/-						Tph1+/+				Tph1-/-
	0 dpi	1.51143	2.253	2.9243	2.22	1.55232	1.55501	1.62618	1.30701		0 dpi	3.73642	3.7169	1.8456	1.2005	4.50484	1.61965	0.729403	0.980179
	3 dpi	2.753	2.91285	2.16249	1.06172	2.39413	2.42373	2.74161	2.43397		3 dpi	1.9549	1.06179	1.68898	0.613344	0.694774	1.35719	3.6555	1.97264
	7 dpi	1.59378	0.628132	1.65865	1.28	3.03653	1.65067	2.63328	2.79015		7 dpi	1.29021	-2.81391	3.52912	0.666	2.19183	1.86632	4.05571	2.90869
		Shikimate pathway										Aldehyde dehydrogenase
		Tph1+/+				Tph1-/-						Tph1+/+				Tph1-/-
	0 dpi	3.13178	3.25802	2.90193	3.06795	2.36632	2.1378	2.53596	2.24285		0 dpi	3.10654	3.67909	1.71449	2.43132	1.37766	2.10182	1.8203	1.28533
	3 dpi	2.97914	3.23615	2.452	3.72044	2.4626	2.58009	2.84281	2.65763		3 dpi	3.78364	3.6097	3.05436	0.290074	1.13166	3.89942	5.4144	3.16344
	7 dpi	2.06041	3.48313	3.30753	2.946	2.93642	2.32918	2.94375	3.16229		7 dpi	2.40064	0.593839	2.51888	1.8333	3.10849	2.86188	4.581	3.20585
		Anthranilate synthase										Kynurenine monooxygenase
		Tph1+/+				Tph1-/-						Tph1+/+				Tph1-/-
	0 dpi	3.39981	3.78968	2.9212	4.40154	3.64063	3.68122	3.97876	3.45655		0 dpi	-7.6575	-7.72552	-8.13882	0.694654	-6.82999	-2.72255	1.22862	-1.02882
	3 dpi	5.15689	4.90378	4.202	3.39908	3.85454	4.25885	4.97686	4.00949		3 dpi	3.38382	1.39109	1.72295	-3.99869	-0.729404	1.64249	1.43738	0.8
	7 dpi	3.05586	3.48869	2.91923	3.645	4.69922	2.83295	4.39148	4.31248		7 dpi	-4.29164	-2.34184	-7.31559	-4.33215	1.93561	-0.332953	2.35318	1.31654
		Phosphoribosyl anthranilate isomerase										Kynureninase
		Tph1+/+				Tph1-/-						Tph1+/+				Tph1-/-
	0 dpi	3.58388	3.92149	2.7897	4.36902	3.10938	2.92053	3.07872	2.64754		0 dpi	-2.90261	-1.01128	-2.71255	0.831884	-0.950628	1.38279	-4.59135	-0.467771
	3 dpi	4.07396	3.91764	3.23915	3.13153	3.56329	3.4868	4.59368	3.10061		3 dpi	3.44357	1.39109	1.88341	2.23666	-0.296143	1.79607	1.67916	1.02
	7 dpi	2.62558	2.83274	3.75117	3	4.27938	2.88734	4.54927	3.88323		7 dpi	-2.35521	-2.34184	-7.31559	-4.00123	2.09664	0.216913	-3.72982	2.46192
		Indole-3-glycerol-phosphate synthase										Hydroxy anthranilate dioxygenase
		Tph1+/+				Tph1-/-						Tph1+/+				Tph1-/-
	0 dpi	3.44644	3.80049	2.52029	3.2126	2.99299	2.68701	3.18519	2.60543		0 dpi	-7.6575	-7.72552	-8.13882	-7.3	-6.82999	-2.72255	1.30294	-0.695288
	3 dpi	4.04834	3.90738	3.21217	2.63067	2.98601	3.43306	4.43656	3.0662		3 dpi	3.38382	1.39109	1.72295	-3.99869	-0.560385	1.72033	1.47866	0.9215
	7 dpi	2.60985	2.49281	3.57696	3.12	3.75584	2.66761	4.23334	3.85926		7 dpi	-3.79207	-2.34184	-7.31559	-4.5231	1.93561	-0.270987	2.42657	1.3652
		Tryptophan synthase										Anthranilate monooxygenase
		Tph1+/+				Tph1-/-						Tph1+/+				Tph1-/-
	0 dpi	4.46759	4.8995	3.57242	4.87867	4.19361	3.84812	4.50229	3.84999		0 dpi	-7.6575	-7.72552	-8.13882	-2.78898	-3.80662	-8.91985	-8.49824	-3.47216
	3 dpi	5.01801	5.26516	4.34641	3.98845	4.60692	4.3698	5.46974	4.18928		3 dpi	-0.321181	-8.13051	-4.34875	-7.45812	-4.49657	-8.77852	-7.65455	-3.77607
	7 dpi	3.80184	3.67432	4.6699	4.056	5.19535	3.75078	5.33505	4.87303		7 dpi	-9.14962	-7.76811	-7.31559	-8.00565	-4.56157	-8.65037	-4.01932	-1.88591
	Figure 7c
		Tph1+/+
	0 dpi	13648	12151	11908	4987	34556
	7 dpi	34062	33178	19093	24541	42056	61361	30753	107190	169180	182956	187971	111948	22797
		Tph1-/-
	0 dpi	7964	11453	10693	10727	9772
	7 dpi	4462	31310	13848	13361	15293	18635	11968	14236	18171	42280	9348	30590	52526
	Figure 7d
		IPA
		Tph1+/+							Tph1-/-
	0 dpi	53	44	38	45				50	45	30
	7 dpi	78	72	81	103	74	160	140	395	227	312	190	169	201	341
		ILA
		Tph1+/+						Tph1-/-
	0 dpi	62	34	53				37	60	52	43
	7 dpi	83	76	94	75	63	125	156	109	116	421	149	200	234
		3-IAld
		Tph1+/+						Tph1-/-
	0 dpi	40	40	53				49	80	59	91
	7 dpi	76	75	57	46	89	87	189	114	103	137	112	198
		ICA
		Tph1+/+							Tph1-/-
	0 dpi	33	38	34					42	35	53	41
	7 dpi	56	45	49	60	122	43	65	321	299	93	86	172	110
		IS
		Tph1+/+							Tph1-/-
	0 dpi	572	206	235	215				174	327	113	1402
	7 dpi	696	867	634	360	668	252	376	2501	655	876	1154	902	1875	1251
	Figure 7e
		KYN
		Tph1+/+					Tph1-/-
	0 dpi	171	813	587	434		248	231	150	246
	7 dpi	812	1031	202	378	918	6513	680	1383	2776	4351
		KA										XA
		Tph1+/+				Tph1-/-						Tph1+/+				Tph1-/-
	0 dpi	25	22	15		39	15	30			0 dpi	12	24	32		42	26	34
	7 dpi	47	49	46	50	34	24	44	41		7 dpi	34	59	51	62	102	51	223	130
	Figure 7f
		5-OH-IAA
		Tph1+/+					Tph1-/-
	0 dpi	1323	599	1204			0	0	6
	7 dpi	1244	490	2904	1414	797	87	39	38	58	78
		NAS
		Tph1+/+			Tph1-/-
	0 dpi	1.057	0.139	0.247	0.055	0.044	0.041
	Figure 7g
		Phenylalanine biosynthesis										Tryptophanase
		Tph1+/+				Tph1-/-						Tph1+/+				Tph1-/-
	0 dpi	0.946086	1.36903	1.26149	1.19291	1.15	1.65	1.31	1.54		0 dpi	-0.724222	-0.344123	-0.886838	-0.861488	1.3	1.02	0.74	1.11
	3 dpi	1.46314	1.18814	0.913337	1.25419	1.69656	1.93775	2.2286	1.9665		3 dpi	0.237949	1.01993	-0.545363	-0.250052	1.77448	0.565279	1.66276	1.50489
	7 dpi	1.72977	1.27101	1.60535	1.55526	0.851492	1.27463	1.0972	1.95241		7 dpi	0.171567	-0.691216	-0.387397	0.145086	0.339899	0.281042	1.91951	0.687448
		Tyrosine biosynthesis											Aldehyde dehydrogenase
		Tph1+/+				Tph1-/-						Tph1+/+				Tph1-/-
	0 dpi	1.59798	2.07652	1.89147	1.79734	1.86	2.25	1.99	2.28		0 dpi	2.67581	3.2317	3.15168	3.10767	2.96	3.33	3.26	3.58
	3 dpi	2.14364	1.74138	1.50259	1.72471	2.28245	2.41402	2.56557	2.30915		3 dpi	3.22889	4.5	2.71483	4	3.12243	3.70378	4.22049	3.91827
	7 dpi	2.33455	1.81267	2.20425	2.12813	1.42966	1.841	1.58859	2.54011		7 dpi	3.65266	3.10627	3.44531	3.49074	2.82802	3.10366	2.45831	3.61145
		Tryptophan biosynthesis										Amidase
		Tph1+/+				Tph1-/-						Tph1+/+				Tph1-/-
	0 dpi	2.29	2.68	2.43	2.54	2.83	2.99	2.7	3.12		0 dpi	0.0256748	0.0594048	-0.615536	0.784342	-1.08	-1.5	-1.09	-1.02
	3 dpi	2.77	2.33	2.48	2.49	2.82	2.67	2.32	2.27		3 dpi	-0.475747	-2.53687	-1.345	-1.02098	-1.68356	-1.54002	-2.05193	-1.82049
	7 dpi	3	2.29	2.73	2.41	2.2	2.72	2.65	3.36		7 dpi	-0.600336	-1.32017	-0.346272	0.189709	-1.32509	-0.250015	-1.63744	0.426581
		Anthranilate synthase										Kynureninase
		Tph1+/+				Tph1-/-						Tph1+/+				Tph1-/-
	0 dpi	3.92778	4.33596	4.16357	4.25267	4.44	4.72	4.49	4.81		0 dpi	-9.00499	-9.02008	-8.91474	-8.90041	-8.90751	-9.08863	-8.89298	-8.85948
	3 dpi	4.43731	3.94094	2.34913	3.99458	4.54343	4.46705	4.09563	4.05784		3 dpi	-9.36753	-6.6953	-9.23536	-9.94876	-5.54536	-8.99123	-8.59109	-8.78628
	7 dpi	4.65087	4.01802	4.32118	4.12336	4.00549	4.44512	4.24418	4.92736		7 dpi	-5.62874	-8.83587	-9.08436	-6.69538	-8.87199	-8.92597	-8.79731	-8.68976
		Phosphoribosyl anthranilate isomerase
		Tph1+/+				Tph1-/-
	0 dpi	3.00379	3.39434	3.2296	3.29957	4.23	3.94	3.79	4.12
	3 dpi	3.46318	2.79799	3	3.05107	3.66165	3.66005	3.68533	3.60416
	7 dpi	3.71777	3.14605	3.33849	3.14792	3.03227	3.8482	4.42955	4.15003
		Indole-3-glycerol-phosphate synthase
		Tph1+/+				Tph1-/-
	0 dpi	2.94009	3.35957	3.21872	3.25346	3.6	3.72	3.45	3.9
	3 dpi	3.48168	2.9555	1.34678	2.96395	3.6178	3.42267	3.09673	3.0126
	7 dpi	3.68558	3.00922	3.30392	3.09871	2.96997	3.46124	3.16884	3.94164
		Tryptophan synthase
		Tph1+/+				Tph1-/-
	0 dpi	4.5425	5.0022	4.8086	4.86829	5.2	5.4	4.93	5.32
	3 dpi	5.02002	4.42707	2.93174	4.59615	5.20483	5.03348	4.56452	4.53325
	7 dpi	5.28557	4.66634	4.93878	4.73267	4.50915	5.01737	4.71876	5.48945

## Sheet: Figure 9
	Figure 9d
	None Tph1+/+	LMT from Tph1-/-	FMT from Tph1-/-	None Tph1-/-	LMT from Tph1+/+	FMT from Tph1+/+
	60	1200	100	256	40	10
	20	300	250	500	0	60
	30	500	300	250	20	30
	Figure 9e
	Neutrophils							Monocytes
	None Tph1+/+	LMT from Tph1-/-	FMT from Tph1-/-	None Tph1-/-	LMT from Tph1+/+	FMT from Tph1+/+		None Tph1+/+	LMT from Tph1-/-	FMT from Tph1-/-	None Tph1-/-	LMT from Tph1+/+	FMT from Tph1+/+
	45.8	47	52	43.9	0	10		35.4167	25.9804	35	39.7959	64.4231	56
	17.9	80	64	39	10	26		52.2388	14.5078	45	26	65	78
	20	65	64	40	11	16		43	20	40	32	66	67
	Figure 9g
	Haao							Kmo							Cyp1a1							Cyp1b1
	None Tph1+/+	LMT from Tph1-/-	FMT from Tph1-/-	None Tph1-/-	LMT from Tph1+/+	FMT from Tph1+/+		None Tph1+/+	LMT from Tph1-/-	FMT from Tph1-/-	None Tph1-/-	LMT from Tph1+/+	FMT from Tph1+/+		None Tph1+/+	LMT from Tph1-/-	FMT from Tph1-/-	None Tph1-/-	LMT from Tph1+/+	FMT from Tph1+/+		None Tph1+/+	LMT from Tph1-/-	FMT from Tph1-/-	None Tph1-/-	LMT from Tph1+/+	FMT from Tph1+/+
	1	1.63897	1	0.7355	5.59197	1		1	1.12568	1	0.90784	4.72417	1		1	0.16839	1	0.47784	3.59434	1		1	0.56358	1	0.57211	4.45607	1
	0.76313	1.45163	0.5	1.50212	3.17	2.32		1.5	1.16643	0.78	0.4	3.66	2.5		0.49414	0.56413	0.78	1.82041	3	2.5		0.45597	0.59568	0.9	2.24637	3.5	2.13
	2.3	1.54	1.2	1.11	3.17	3.6245		0.71	1.14	1.15	1.1	2.6	1.75		0.7	0.36	1	1.2	2.5	1.5		0.72	0.57	0.7	1.4	2.7	0.9

## Sheet: Figure 10
	Figure 10a
		Tph1
		C57BL/6						CftrF508del
	0 dpi	1	1.2	0.353487	0.477207			0.60601	0.36	0.69
	3 dpi	5.00184	1.57302	0.693962	0.912636	2.59	1.8895	4.9	19.5	11.5	7.1	14.1
	7 dpi	0.194418	0.0883717	0.40651	0.0706973	0.318138	0.229766	5.96232	1.93337	2.95823	1.6271	0.85199	0.99866
		Ddc
		C57BL/6						CftrF508del
	0 dpi	0.700009	2.6	0.700009	0.505944			0.1	0.64	0.4
	3 dpi	4.60225	5.18696	9.44577	13.7311	1.61254	21.1401	6.5	7	6.3	6.3	7.7
	7 dpi	2.84257	3.84254	2.31986	3.71209	0.607427	1.19097	4.3	3	0.7	1.6	1	6.3
		Aanat
		C57BL/6						CftrF508del
	0 dpi	0.8	1	0.9	1.2			0.6	0.5	0.4
	3 dpi	1.5	4.8	2.3	3	1.5	2	14.9	8.4	10.1	7.6	11.5
	7 dpi	3.5	1.8	6.9	5.2	1.8	2.9	1.9	1.8	2.2	1	1.5	1.1
		Maoa
		C57BL/6						CftrF508del
	0 dpi	1	0.64398	0.85449	0.7			1	1.2	0.8
	3 dpi	2	1.8	2	1.08438	0.78544	0.74558	2.10995	1.5	2.57423	1	0.8
	7 dpi	1.2	1.5	0.5	0.7	1.5	1	2.5	3	2	1.5	2.7	3
	Figure 10b
		5-HT
		C57BL/6					CftrF508del
	0 dpi	8	11.4	5.8	3.9		2.7	7.1	5.7
	3 dpi	11.9	12	12.9	11.1	11.4	7.1	8.3	6.4	6.5	7
	7 dpi	11.7273	9.54386	9.99063	8.81285	8.84748	6.9	0.2	0.2	0.4	12.8
		5-OH-IAA
		C57BL/6					CftrF508del
	0 dpi	615	905	719	685		2134	2887	805
	3 dpi	1371	640	1264	1332	509	3650	2471	3717	4355	3500
	7 dpi	1044	690	2015	400	2600	867	7671	7464	9154	6500
	Figure 10d			Figure 10e			Figure 10g				Figure 10h
	Ctrl	CF508 del/508del		None	5-HTP		Il1b				Haao
	1.31951	0.547488		336600	10		Naive	None	5-HTP		Naive	None	5-HTP
	1.18797	0.828117		569600	2160		1	14.4	2.54		1	1.28	3.2
	0.666846	1.07852		229200	1320		0.9	15.3	2.19		1.2	1.4	2.6
	1.12325	0.552794					1.3	10	5		0.96	2.03	3.6
	1.43768	1.18018							3.58				3.4
	0.899108	1.02306
	0.644215	0.559369					Il6				Kmo
	0.865837	0.408384					Naive	None	5-HTP		Naive	None	5-HTP
	0.92009	0.341541					1	30	8.3		1	1.1	5.1
		0.642614					0.94	26.53	3.2		0.92	1.8	3.1
							1.35	18.56	6.1		1.09	2.05	3.6
									6.5				3.4
											Cyp1a1
											Naive	None	5-HTP
											1	2.9	5.2
											0.8	1.8	11.2
											0.5	1.4	11.9
													12.5
											Cyp1b1
											Naive	None	5-HTP
											1	2.9	4.7
											0.94	1.8	5.1
											0.88	1.2	6.6
													4.3

## Sheet: Figure S1
	Figure S1a
	Tph1+/+				Tph1-/-
	4.11	90	6.6	90	4.02	3.09	5.37
	Figure S1c
	Il13			Il17
	Tph1+/+	Tph1-/-		Tph1+/+	Tph1-/-
	1	0.3057		1	0.13303
	1.62253	0.47653		1.82838	0.83367
	0.7231	0.39		1.34916	0.38251
		0.4		1.4	0.4123

## Sheet: Figure S3
	Figure S3a
	Haao
	None			5-HTP			5-HTP + Indoximod
	1	0.8	1.1	6	4.5	3.2	1.2	2	1.5
	Kmo
	None			5-HTP			5-HTP + Indoximod
	1	0.5	0.9	2.3	4.1	3	0.5	1.2	1.6
	Figure S3b
	None	5-HTP	5-HTP + Indoximod
	100000	21000	250000
	85000	1200	375000
	40200	10500	110000
	24000	35000	269000
	Figure S3d
	Cyp1a1
	None			PCPA			PCPA + CH-223191
	1	0.4	1.1	17	13	15	4	5.2	3.1
	Cyp1b1
	None			PCPA			PCPA + CH-223191
	1	1.1	1	2	2.5	3.2	1	0.5	0.8
	Figure S3e
	None	PCPA	PCPA + CH-223191
	1200	25000	3800
	560	50000	1060
	5500	18500	5800
	1950	21000	28000
	5300	35000	8300

## Sheet: Figure S5
	Figure S5a
		LPS biosynthesis KDO2-lipid A										Ornithine biosynthesis										Sphingosine biosynthesis
		Tph1+/+				Tph1-/-						Tph1+/+				Tph1-/-						Tph1+/+				Tph1-/-
	0 dpi	0.634065	0.733481	0.237603	1.02007	1.58508	1.45487	1.50826	1.57713		0 dpi	1.44017	1.97584	0.576932	1.28345	1.22858	1.15201	1.46143	1.18952		0 dpi	-8.32304	-8.0835	-8.56006	-5.60093	-7.55083	-6.56973	-7.3992	-6.53066
	3 dpi	2.51071	2.02561	1.70227	0.197515	0.971479	1.62458	0.140604	1.94196		3 dpi	2.30577	2.23068	1.62237	0.61133	1.73452	1.85313	2.50969	1.95154		3 dpi	-8.38335	-5.94823	-6.51205	-5.68513	-7.29062	-4.73883	-5.34206	-5.80239
	7 dpi	0.274033	0.943005	-0.379428	0.2688	1.67787	0.451755	0.758814	2.06548		7 dpi	1.31374	0.436857	1.45169	1.051	2.31383	2.20517	2.45055	2.26721		7 dpi	-7.51387	-8.18885	-6.54266	-7.9824	-6.03224	-6.27888	-7.85957	-4.61847
		LPS biosynthesis O-antigen										Glycolysis										Cholesterol biosynthesis
		Tph1+/+				Tph1-/-						Tph1+/+				Tph1-/-						Tph1+/+				Tph1-/-
	0 dpi	-0.99212	-1.67411	-0.215763	-1.35301	0.803566	0.271172	0.814521	0.738645		0 dpi	3.22337	3.51688	3.16147	3.2566	2.34507	2.39547	2.3585	2.74406		0 dpi	-8.32304	-8.0835	-8.56006	-9	-8.98416	-8.89166	-9.04398	-8.85259
	3 dpi	0.42722	-0.562802	-0.330155	-0.167852	-0.084416	-0.4909	-2.26677	-0.13807		3 dpi	3.12593	3.6431	2.84682	3.74908	2.5554	2.96485	3.35093	2.97287		3 dpi	-6.06142	-3.87784	-5.13354	-8.00706	-8.87558	-8.64572	-8.14941	-8.60975
	7 dpi	-1.01668	0.696845	-2.45519	-0.9831	-0.646814	-1.1496	-1.03939	-0.15309		7 dpi	2.57668	3.54119	3.50128	3.18	3.19417	3.08437	3.88316	3.43829		7 dpi	-6.7769	-6.60389	-8.12762	-6.66666	-8.35417	-8.60081	-7.85957	-4.90798
		Sulfur reduction										Gluconeogenesis										Bile acid biosynthesis
		Tph1+/+				Tph1-/-						Tph1+/+				Tph1-/-						Tph1+/+				Tph1-/-
	0 dpi	-0.0798631	0.242927	-0.215763	-0.347595	0.717516	0.612448	0.430497	0.772394		0 dpi	3.1783	3.38359	3.09681	2.97379	2.24853	2.17459	2.48559	2.06908		0 dpi	-2.54168	-2.41108	-4.16774	-4.32083	-4.4606	-3.68221	-5.34354	-6.04524
	3 dpi	1.44796	0.454353	0.675794	-0.34172	0.0873171	1.01784	1.40709	0.973337		3 dpi	2.81693	3.29542	2.49525	3.66669	2.40809	2.80188	3.3805	2.73066		3 dpi	-4.92392	-4.02223	-3.10606	-5.1997	-4.35202	-5.47579	-2.86401	-2.7271
	7 dpi	-0.517632	0.233213	-0.814738	-0.365	0.692951	-0.376812	0.603953	0.884994		7 dpi	2.35392	3.50333	3.41008	3.0801	2.92021	2.91931	3.78744	3.13824		7 dpi	-4.70651	-6.60389	-3.60406	-4.3333	-2.99662	-4.51335	-1.88229	-5.75597
		Pectin degradation										Krebs cycle
		Tph1+/+				Tph1-/-						Tph1+/+				Tph1-/-
	0 dpi	-6.00111	-8.0835	-4.31213	-3.76443	0.219473	-0.630349	0.294614	0.707581		0 dpi	2.71794	3.0033	2.13778	1.93933	1.94879	2.10481	1.986	1.62213
	3 dpi	-8.38335	-0.802556	-3.16156	-5.1997	-0.340303	-4.94528	-4.97949	-2.50122		3 dpi	2.97475	2.3746	2.23413	2.40127	1.82573	2.68464	3.20979	2.55955
	7 dpi	-1.6642	-1.99903	-3.7353	-2.336	-8.35417	-3.55642	-7.85957	-8.0779		7 dpi	1.71575	2.18944	2.81269	2.23	2.69907	2.30833	3.12556	3.23214
		Ketone body biosynthesis										Acyl-CoA synthesis
		Tph1+/+				Tph1-/-						Tph1+/+				Tph1-/-
	0 dpi	2.84626	3.02044	2.2481	1.94375	1.28201	1.63814	0.641265	1.13608		0 dpi	3.02624	3.5929	2.01453	2.5611	2.48826	2.32726	2.16213	2.6264
	3 dpi	2.753	2.16759	2.31004	2.81551	1.37827	2.27091	3.09197	2.99249		3 dpi	3.23366	3.01466	2.74014	1.20483	2.19923	3.0165	2.99078	3.11519
	7 dpi	1.16912	2.42862	2.55098	2.00167	2.52004	1.80752	3.38776	2.47188		7 dpi	2.35289	1.28891	3.05042	2.16666	2.94217	2.7974	3.48639	3.86498
		Polyamine biosynthesis putrescine										Fatty acid biosynthesis, initiation
		Tph1+/+				Tph1-/-						Tph1+/+				Tph1-/-
	0 dpi	0.531831	0.752548	0.773096	0.267666	1.95774	1.21929	1.81008	1.8808		0 dpi	2.84501	2.94509	2.83601	2.98349	1.94287	2.04129	2.16608	2.02929
	3 dpi	0.88989	0.907258	1.10707	0.654722	0.917211	1.83507	2.09733	1.16339		3 dpi	3.17459	2.84943	2.50976	3.49925	2.29121	2.70246	3.086	2.64941
	7 dpi	0.442264	1.1665	0.143842	0.5874	1.37884	1.87005	1.71489	1.66		7 dpi	1.76148	3.22531	2.99197	2.61973	3.01051	2.54576	3.25222	2.9699
		Polyamine biosynthesis spermidine										Fatty acid biosynthesis, elongation
		Tph1+/+				Tph1-/-						Tph1+/+				Tph1-/-
	0 dpi	-1.60879	-1.64056	-0.0802787	0.655104	1.19447	1.1322	1.33352	1.20195		0 dpi	3.46609	3.53809	3.23963	3.29432	2.42788	2.50334	2.73204	2.56368
	3 dpi	2.27932	1.07191	1.07741	-0.0355123	0.47536	1.09743	-4.06195	1.26831		3 dpi	3.71303	3.4692	3.036	3.86831	2.62277	3.2072	3.41235	3.30277
	7 dpi	-0.307669	0.732989	-2.70136	-0.766654	1.21758	1.01941	-4.40014	1.72461		7 dpi	2.26366	3.68113	3.54348	3.265	3.45358	2.87543	3.71171	3.65808
	Figure S5b
		Indolepyruvate decarboxylase
		Tph1+/+				Tph1-/-
	0 dpi	-0.308775	0.627625	-1.37063	-2.2845	0.473219	0.827975	-0.109281	0.848274
	3 dpi	-0.497801	-4.96058	-3.91811	-3.75768	-0.370461	1.71633	3.59989	-2.95294
	7 dpi	-0.135603	-3.01322	0.033141	-1.032	-0.963313	-0.130729	1.77942	-1.84469

[truncated: 5 more sheets: Figure S6, Figure S7, Figure S8, Table S1, Table S2]
